# Supplementary material for: 2,6-Dichloro­aniline–4-(2,6-dichloro­anilino)­pent-3-en-2-one (1/2)
Source: Acta Crystallogr Sect E Struct Rep Online. 2012 Dec 8;69(Pt 1):o34–5. doi: 10.1107/S1600536812049227 (PMC3588339; doi:10.1107/S1600536812049227)
Supplement: Supplementary file 1 [file e-69-00o34-sup1.cif]

##############################################################################
#                                                                            #
# This CIF contains the data in a paper accepted for publication in          #
# Acta Crystallographica Section E. It conforms to the requirements of       #
# Notes for Authors for Acta Crystallographica Section E, and has been       #
# peer reviewed under the auspices of the IUCr Commission on Journals.       #
#                                                                            #
# Full details of the Crystallographic Information File format               #
# are given in the paper "The Crystallographic Information File (CIF):       #
# a New Standard Archive File for Crystallography" by S. R. Hall, F. H.      #
# Allen and I. D. Brown [Acta Cryst. (1991), A47, 655-685].                  #
#                                                                            #
# The current version of the core CIF dictionary is obtainable from          #
# ftp://ftp.iucr.org/pub/cif_core.dic.                                       #
#                                                                            #
# Software is freely available for graphical display of the structure(s)     #
# in this CIF. For information consult the CIF software page                 #
# http://www.iucr.org/resources/cif/software.                                #
#                                                                            #
# This file may be used for bona fide research purposes within the           #
# scientific community so long as proper attribution is given to the journal # 
# article from which it was obtained.                                        #
#                                                                            #
##############################################################################
data_global
_audit_creation_method     'WinGX routine CIF_UPDATE'
_audit_conform_dict_name     cif_core.dic
_audit_conform_dict_version     2.4
_journal_data_validation_number     ?
_journal_date_recd_electronic     2012-09-27
_journal_date_accepted     2012-11-30
_journal_name_full     'Acta Crystallographica, Section E'
_journal_year     2013
_journal_volume     69
_journal_issue      1
_journal_page_first     o34
_journal_page_last     o35
_journal_paper_category     QO
_journal_paper_doi     10.1107/S1600536812049227
_journal_coeditor_code     FB2272
_publ_contact_author_name     'Venter, Gertruida J.S.'
_publ_contact_author_address
;
Department of Chemistry
University of the Free State
Bloemfontein 9300
South Africa
;
_publ_contact_author_email     ventergjs@ufs.ac.za
_publ_contact_author_fax     '+27(0)51 4446384'
_publ_contact_author_phone     '+27(0)51 4017035'
_publ_section_title
;
2,6-Dichloroaniline--4-(2,6-dichloroanilino)pent-3-en-2-one (1/2)
;
loop_
    _publ_author_name
    _publ_author_address
    'Venter, Gertruida J. S.'
;
Department of Chemistry
University of the Free State
PO Box 339
Bloemfontein
9300
South Africa
;
    'Steyl, Gideon'
;
Department of Chemistry
University of the Free State
PO Box 339
Bloemfontein
9300
South Africa
;
    'Roodt, Andreas'
;
Department of Chemistry
University of the Free State
PO Box 339
Bloemfontein
9300
South Africa
;
data_I
_audit_creation_method     'WinGX routine CIF_UPDATE'
_chemical_name_systematic
;
2,6-Dichloroaniline--4-(2,6-dichloroanilino)pent-3-en-2-one (1/2)
;
_chemical_formula_moiety     'C6 H5 Cl2 N, 2(C11 H11 Cl2 N O)'
_chemical_formula_sum     'C28 H27 Cl6 N3 O2'
_chemical_formula_iupac     'C6 H5 Cl2 N, 2C11 H11 Cl2 N O'
_chemical_formula_weight     650.23
_symmetry_cell_setting     monoclinic
_symmetry_space_group_name_H-M     'C 2/c'
_symmetry_space_group_name_Hall     '-C 2yc'
loop_
    _symmetry_equiv_pos_as_xyz
    'x, y, z'
    '-x, y, -z+1/2'
    'x+1/2, y+1/2, z'
    '-x+1/2, y+1/2, -z+1/2'
    '-x, -y, -z'
    'x, -y, z-1/2'
    '-x+1/2, -y+1/2, -z'
    'x+1/2, -y+1/2, z-1/2'
_cell_length_a     15.71400(10)
_cell_length_b     8.7210(2)
_cell_length_c     22.9950(4)
_cell_angle_alpha     90
_cell_angle_beta     104.7940(10)
_cell_angle_gamma     90
_cell_volume     3046.81(9)
_cell_formula_units_Z     4
_cell_measurement_reflns_used     9993
_cell_measurement_theta_min     2.84
_cell_measurement_theta_max     28.22
_cell_measurement_temperature     100(2)
_exptl_crystal_description     cuboid
_exptl_crystal_colour     colourless
_exptl_crystal_size_max     0.31
_exptl_crystal_size_mid     0.25
_exptl_crystal_size_min     0.19
_exptl_crystal_density_diffrn     1.418
_exptl_crystal_density_method     'not measured'
_exptl_crystal_F_000     1336
_exptl_absorpt_coefficient_mu     0.595
_exptl_absorpt_correction_type     multi-scan
_exptl_absorpt_process_details
;
(<i>SADABS</i>; Bruker, 2004)
;
_exptl_absorpt_correction_T_min     0.8371
_exptl_absorpt_correction_T_max     0.8954
_exptl_special_details
;
;
_diffrn_ambient_temperature     100(2)
_diffrn_radiation_type     MoK\a
_diffrn_radiation_wavelength     0.71073
_diffrn_radiation_source     'fine-focus sealed tube'
_diffrn_radiation_monochromator     graphite
_diffrn_measurement_device_type
;
Bruker X8 APEXII 4K KappaCCD
;
_diffrn_measurement_method     '\w and \f scans'
_diffrn_reflns_number     34421
_diffrn_reflns_av_R_equivalents     0.0343
_diffrn_reflns_theta_min     3.06
_diffrn_reflns_theta_max     28.36
_diffrn_reflns_theta_full     28.36
_diffrn_measured_fraction_theta_max     0.995
_diffrn_measured_fraction_theta_full     0.995
_diffrn_reflns_limit_h_min     -20
_diffrn_reflns_limit_h_max     20
_diffrn_reflns_limit_k_min     -11
_diffrn_reflns_limit_k_max     11
_diffrn_reflns_limit_l_min     -30
_diffrn_reflns_limit_l_max     30
_refine_special_details
;
Refinement of <i>F</i>^2^ against ALL reflections. The weighted <i>R</i>-factor
<i>wR</i> and goodness of fit <i>S</i> are based on <i>F</i>^2^, conventional
<i>R</i>-factors <i>R</i> are based on <i>F</i>, with <i>F</i> set to zero for
negative <i>F</i>^2^. The threshold expression of <i>F</i>^2^ >
2\s(<i>F</i>^2^) is used only for calculating <i>R</i>-factors(gt) <i>etc</i>.
and is not relevant to the choice of reflections for refinement.
<i>R</i>-factors based on <i>F</i>^2^ are statistically about twice as large
as those based on <i>F</i>, and <i>R</i>- factors based on ALL data will be
even larger.
;
_reflns_number_total     3785
_reflns_number_gt     3305
_reflns_threshold_expression     I>2\s(I)
_refine_ls_structure_factor_coef     Fsqd
_refine_ls_matrix_type     full
_refine_ls_R_factor_all     0.0327
_refine_ls_R_factor_gt     0.0272
_refine_ls_wR_factor_ref     0.0765
_refine_ls_goodness_of_fit_ref     1.042
_refine_ls_restrained_S_all     1.042
_refine_ls_number_reflns     3785
_refine_ls_number_parameters     186
_refine_ls_number_restraints     0
_refine_ls_number_constraints     46
_refine_ls_hydrogen_treatment     mixed
_refine_ls_weighting_scheme     calc
_refine_ls_weighting_details
         'calc w=1/[\s^2^(Fo^2^)+(0.0394P)^2^+2.1199P] where P=(Fo^2^+2Fc^2^)/3'
_atom_sites_solution_hydrogens     difmap
_atom_sites_solution_primary     direct
_atom_sites_solution_secondary     difmap
_refine_ls_shift/su_max     0.002
_refine_ls_shift/su_mean     0.000
_refine_diff_density_max     0.32
_refine_diff_density_min     -0.228
_refine_ls_extinction_method     none
loop_
    _atom_type_symbol
    _atom_type_description
    _atom_type_scat_dispersion_real
    _atom_type_scat_dispersion_imag
    _atom_type_scat_source
    C C 0.0033 0.0016 'International Tables Vol C Tables 4.2.6.8 and 6.1.1.4'
    H H 0 0 'International Tables Vol C Tables 4.2.6.8 and 6.1.1.4'
    N N 0.0061 0.0033 'International Tables Vol C Tables 4.2.6.8 and 6.1.1.4'
    O O 0.0106 0.006 'International Tables Vol C Tables 4.2.6.8 and 6.1.1.4'
    Cl Cl 0.1484 0.1585 'International Tables Vol C Tables 4.2.6.8 and 6.1.1.4'
_computing_data_collection     '<i>APEX2</i> (Bruker, 2005)'
_computing_cell_refinement     '<i>SAINT-Plus</i> (Bruker, 2004)'
_computing_data_reduction     '<i>SAINT-Plus</i> (Bruker, 2004)'
_computing_structure_solution     '<i>SHELXS97</i> (Sheldrick, 2008)'
_computing_structure_refinement     '<i>SHELXL97</i> (Sheldrick, 2008)'
_computing_molecular_graphics     '<i>DIAMOND</i> (Brandenburg & Putz, 2005)'
_computing_publication_material     '<i>WinGX</i> (Farrugia, 2012)'
loop_
    _atom_site_type_symbol
    _atom_site_label
    _atom_site_fract_x
    _atom_site_fract_y
    _atom_site_fract_z
    _atom_site_U_iso_or_equiv
    _atom_site_adp_type
    _atom_site_calc_flag
    _atom_site_refinement_flags
    _atom_site_occupancy
    _atom_site_symmetry_multiplicity
    _atom_site_disorder_assembly
    _atom_site_disorder_group
    C C1 0.29987(9) 1.0652(2) 0.10718(6) 0.0321(3) Uani d . 1 8 . .
    H H1A 0.3066 0.9907 0.0768 0.048 Uiso calc R 1 8 . .
    H H1B 0.3555 1.0741 0.1382 0.048 Uiso calc R 1 8 . .
    H H1C 0.2839 1.1653 0.0881 0.048 Uiso calc R 1 8 . .
    C C2 0.22871(8) 1.01235(15) 0.13549(6) 0.0223(3) Uani d . 1 8 . .
    C C3 0.24331(9) 0.99643(17) 0.19672(6) 0.0261(3) Uani d . 1 8 . .
    H H3 0.3002 1.0201 0.2213 0.031 Uiso calc R 1 8 . .
    C C4 0.17787(8) 0.94637(14) 0.22541(6) 0.0214(2) Uani d . 1 8 . .
    C C5 0.20270(10) 0.9341(2) 0.29307(6) 0.0344(3) Uani d . 1 8 . .
    H H5A 0.2077 1.0371 0.3107 0.052 Uiso calc R 1 8 . .
    H H5B 0.2593 0.8809 0.3065 0.052 Uiso calc R 1 8 . .
    H H5C 0.1573 0.8763 0.3060 0.052 Uiso calc R 1 8 . .
    C C111 0.12706(7) 0.99074(14) 0.03518(5) 0.0174(2) Uani d . 1 8 . .
    C C112 0.10240(8) 1.12965(14) 0.00548(6) 0.0211(2) Uani d . 1 8 . .
    C C113 0.07626(8) 1.13817(16) -0.05687(6) 0.0252(3) Uani d . 1 8 . .
    H H113 0.0594 1.2337 -0.0762 0.030 Uiso calc R 1 8 . .
    C C114 0.07507(8) 1.00632(17) -0.09046(6) 0.0271(3) Uani d . 1 8 . .
    H H114 0.0572 1.0116 -0.1331 0.032 Uiso calc R 1 8 . .
    C C115 0.09966(9) 0.86664(16) -0.06261(6) 0.0256(3) Uani d . 1 8 . .
    H H115 0.0991 0.7764 -0.0858 0.031 Uiso calc R 1 8 . .
    C C116 0.12516(8) 0.86044(14) -0.00031(6) 0.0201(2) Uani d . 1 8 . .
    C C211 0.0000 0.53418(19) 0.2500 0.0181(3) Uani d S 1 4 . .
    C C212 0.02876(8) 0.44701(14) 0.20698(5) 0.0183(2) Uani d . 1 8 . .
    C C213 0.03042(8) 0.28839(14) 0.20718(5) 0.0217(3) Uani d . 1 8 . .
    H H213 0.0523 0.2345 0.1781 0.026 Uiso calc R 1 8 . .
    C C214 0.0000 0.2083(2) 0.2500 0.0244(4) Uani d S 1 4 . .
    H H214 0.0000 0.0993 0.2500 0.029 Uiso calc SR 1 4 . .
    N N11 0.14928(7) 0.98030(13) 0.09874(5) 0.0198(2) Uani d . 1 8 . .
    H H11 0.1130(10) 0.9500(18) 0.1164(7) 0.024 Uiso d . 1 8 . .
    N N21 0.0000 0.68981(18) 0.2500 0.0275(4) Uani d S 1 4 . .
    H H21 0.0252(11) 0.737(2) 0.2268(7) 0.033 Uiso d . 1 8 . .
    O O12 0.10094(6) 0.91464(10) 0.19690(4) 0.02136(19) Uani d . 1 8 . .
    Cl Cl12 0.10261(2) 1.29453(4) 0.047476(17) 0.03288(10) Uani d . 1 8 . .
    Cl Cl16 0.15505(2) 0.68546(4) 0.034586(16) 0.03104(10) Uani d . 1 8 . .
    Cl Cl22 0.06336(2) 0.54706(3) 0.151471(13) 0.02337(9) Uani d . 1 8 . .
loop_
    _atom_site_aniso_label
    _atom_site_aniso_U_11
    _atom_site_aniso_U_22
    _atom_site_aniso_U_33
    _atom_site_aniso_U_12
    _atom_site_aniso_U_13
    _atom_site_aniso_U_23
    C1 0.0179(6) 0.0563(9) 0.0219(6) -0.0084(6) 0.0044(5) 0.0032(6)
    C2 0.0167(6) 0.0298(6) 0.0201(6) -0.0027(5) 0.0040(5) 0.0004(5)
    C3 0.0184(6) 0.0399(7) 0.0182(6) -0.0047(5) 0.0016(5) 0.0014(5)
    C4 0.0231(6) 0.0223(6) 0.0181(6) 0.0001(5) 0.0042(5) 0.0011(5)
    C5 0.0301(7) 0.0548(9) 0.0176(6) -0.0073(7) 0.0049(5) 0.0035(6)
    C111 0.0136(5) 0.0222(6) 0.0167(5) -0.0025(4) 0.0044(4) 0.0011(4)
    C112 0.0173(6) 0.0208(6) 0.0260(6) -0.0024(5) 0.0069(5) 0.0012(5)
    C113 0.0172(6) 0.0305(7) 0.0274(6) -0.0005(5) 0.0048(5) 0.0124(5)
    C114 0.0196(6) 0.0446(8) 0.0169(6) -0.0019(6) 0.0045(5) 0.0051(5)
    C115 0.0233(6) 0.0333(7) 0.0209(6) -0.0025(5) 0.0066(5) -0.0055(5)
    C116 0.0182(6) 0.0208(6) 0.0213(6) 0.0001(5) 0.0049(5) 0.0024(5)
    C211 0.0154(8) 0.0176(8) 0.0196(8) 0.000 0.0012(6) 0.000
    C212 0.0180(6) 0.0196(6) 0.0159(5) 0.0012(4) 0.0017(4) 0.0016(4)
    C213 0.0246(6) 0.0200(6) 0.0182(6) 0.0029(5) 0.0013(5) -0.0025(4)
    C214 0.0318(10) 0.0155(8) 0.0228(9) 0.000 0.0010(7) 0.000
    N11 0.0171(5) 0.0275(5) 0.0151(5) -0.0050(4) 0.0049(4) 0.0001(4)
    N21 0.0375(9) 0.0165(7) 0.0372(9) 0.000 0.0258(8) 0.000
    O12 0.0201(4) 0.0243(4) 0.0197(4) -0.0032(4) 0.0052(3) 0.0020(3)
    Cl12 0.03494(19) 0.01929(16) 0.0452(2) -0.00228(13) 0.01176(16) -0.00467(13)
    Cl16 0.0402(2) 0.02055(16) 0.03423(19) 0.00503(13) 0.01296(15) 0.00368(12)
    Cl22 0.02857(17) 0.02216(15) 0.02189(15) 0.00499(11) 0.01100(12) 0.00329(11)
_geom_special_details
;
All e.s.d.'s (except the e.s.d. in the dihedral angle between two l.s. planes)
are estimated using the full covariance matrix. The cell e.s.d.'s are taken
into account individually in the estimation of e.s.d.'s in distances, angles
and torsion angles; correlations between e.s.d.'s in cell parameters are only
used when they are defined by crystal symmetry. An approximate (isotropic)
treatment of cell e.s.d.'s is used for estimating e.s.d.'s involving l.s.
planes.
;
loop_
    _geom_bond_atom_site_label_1
    _geom_bond_atom_site_label_2
    _geom_bond_site_symmetry_2
    _geom_bond_distance
    _geom_bond_publ_flag
    C1 C2 . 1.5028(18) ?
    C1 H1A . 0.9800 ?
    C1 H1B . 0.9800 ?
    C1 H1C . 0.9800 ?
    C2 N11 . 1.3458(16) ?
    C2 C3 . 1.3745(17) ?
    C3 C4 . 1.4248(18) ?
    C3 H3 . 0.9500 ?
    C4 O12 . 1.2501(15) ?
    C4 C5 . 1.5082(18) ?
    C5 H5A . 0.9800 ?
    C5 H5B . 0.9800 ?
    C5 H5C . 0.9800 ?
    C111 C116 . 1.3948(17) ?
    C111 C112 . 1.3960(17) ?
    C111 N11 . 1.4162(15) ?
    C112 C113 . 1.3889(18) ?
    C112 Cl12 . 1.7316(13) ?
    C113 C114 . 1.383(2) ?
    C113 H113 . 0.9500 ?
    C114 C115 . 1.385(2) ?
    C114 H114 . 0.9500 ?
    C115 C116 . 1.3867(18) ?
    C115 H115 . 0.9500 ?
    C116 Cl16 . 1.7322(12) ?
    C211 N21 . 1.357(2) ?
    C211 C212 2 1.4103(15) ?
    C211 C212 . 1.4104(15) ?
    C212 C213 . 1.3835(17) ?
    C212 Cl22 . 1.7437(12) ?
    C213 C214 . 1.3880(16) ?
    C213 H213 . 0.9500 ?
    C214 C213 2 1.3881(16) ?
    C214 H214 . 0.9500 ?
    N11 H11 . 0.825(16) ?
    N21 H21 . 0.850(17) ?
loop_
    _geom_angle_atom_site_label_1
    _geom_angle_atom_site_label_2
    _geom_angle_atom_site_label_3
    _geom_angle_site_symmetry_1
    _geom_angle_site_symmetry_3
    _geom_angle
    _geom_angle_publ_flag
    C2 C1 H1A . . 109.5 ?
    C2 C1 H1B . . 109.5 ?
    H1A C1 H1B . . 109.5 ?
    C2 C1 H1C . . 109.5 ?
    H1A C1 H1C . . 109.5 ?
    H1B C1 H1C . . 109.5 ?
    N11 C2 C3 . . 120.52(12) ?
    N11 C2 C1 . . 117.71(11) ?
    C3 C2 C1 . . 121.77(12) ?
    C2 C3 C4 . . 123.62(12) ?
    C2 C3 H3 . . 118.2 ?
    C4 C3 H3 . . 118.2 ?
    O12 C4 C3 . . 122.73(11) ?
    O12 C4 C5 . . 119.08(12) ?
    C3 C4 C5 . . 118.18(11) ?
    C4 C5 H5A . . 109.5 ?
    C4 C5 H5B . . 109.5 ?
    H5A C5 H5B . . 109.5 ?
    C4 C5 H5C . . 109.5 ?
    H5A C5 H5C . . 109.5 ?
    H5B C5 H5C . . 109.5 ?
    C116 C111 C112 . . 117.33(11) ?
    C116 C111 N11 . . 120.94(11) ?
    C112 C111 N11 . . 121.67(11) ?
    C113 C112 C111 . . 121.56(12) ?
    C113 C112 Cl12 . . 119.29(10) ?
    C111 C112 Cl12 . . 119.15(10) ?
    C114 C113 C112 . . 119.37(12) ?
    C114 C113 H113 . . 120.3 ?
    C112 C113 H113 . . 120.3 ?
    C113 C114 C115 . . 120.73(12) ?
    C113 C114 H114 . . 119.6 ?
    C115 C114 H114 . . 119.6 ?
    C114 C115 C116 . . 119.02(12) ?
    C114 C115 H115 . . 120.5 ?
    C116 C115 H115 . . 120.5 ?
    C115 C116 C111 . . 122.00(11) ?
    C115 C116 Cl16 . . 119.05(10) ?
    C111 C116 Cl16 . . 118.95(9) ?
    N21 C211 C212 . 2 122.62(7) ?
    N21 C211 C212 . . 122.62(8) ?
    C212 C211 C212 2 . 114.76(15) ?
    C213 C212 C211 . . 123.07(12) ?
    C213 C212 Cl22 . . 119.58(10) ?
    C211 C212 Cl22 . . 117.35(9) ?
    C212 C213 C214 . . 119.74(12) ?
    C212 C213 H213 . . 120.1 ?
    C214 C213 H213 . . 120.1 ?
    C213 C214 C213 . 2 119.55(16) ?
    C213 C214 H214 . . 120.2 ?
    C213 C214 H214 2 . 120.2 ?
    C2 N11 C111 . . 125.41(11) ?
    C2 N11 H11 . . 113.8(11) ?
    C111 N11 H11 . . 120.7(11) ?
    C211 N21 H21 . . 119.2(12) ?
loop_
    _geom_torsion_atom_site_label_1
    _geom_torsion_atom_site_label_2
    _geom_torsion_atom_site_label_3
    _geom_torsion_atom_site_label_4
    _geom_torsion_site_symmetry_1
    _geom_torsion_site_symmetry_2
    _geom_torsion_site_symmetry_3
    _geom_torsion_site_symmetry_4
    _geom_torsion
    _geom_torsion_publ_flag
    N11 C2 C3 C4 . . . . 0.0(2) ?
    C1 C2 C3 C4 . . . . -179.84(14) ?
    C2 C3 C4 O12 . . . . -1.0(2) ?
    C2 C3 C4 C5 . . . . -179.94(14) ?
    C116 C111 C112 C113 . . . . 0.53(18) ?
    N11 C111 C112 C113 . . . . -176.62(11) ?
    C116 C111 C112 Cl12 . . . . 179.39(9) ?
    N11 C111 C112 Cl12 . . . . 2.24(16) ?
    C111 C112 C113 C114 . . . . -0.40(19) ?
    Cl12 C112 C113 C114 . . . . -179.26(10) ?
    C112 C113 C114 C115 . . . . -0.05(19) ?
    C113 C114 C115 C116 . . . . 0.35(19) ?
    C114 C115 C116 C111 . . . . -0.20(19) ?
    C114 C115 C116 Cl16 . . . . 179.47(10) ?
    C112 C111 C116 C115 . . . . -0.23(18) ?
    N11 C111 C116 C115 . . . . 176.95(11) ?
    C112 C111 C116 Cl16 . . . . -179.90(9) ?
    N11 C111 C116 Cl16 . . . . -2.72(16) ?
    N21 C211 C212 C213 . . . . 178.88(9) ?
    C212 C211 C212 C213 2 . . . -1.13(9) ?
    N21 C211 C212 Cl22 . . . . -1.17(10) ?
    C212 C211 C212 Cl22 2 . . . 178.83(10) ?
    C211 C212 C213 C214 . . . . 2.23(17) ?
    Cl22 C212 C213 C214 . . . . -177.73(7) ?
    C212 C213 C214 C213 . . . 2 -1.07(8) ?
    C3 C2 N11 C111 . . . . -179.21(13) ?
    C1 C2 N11 C111 . . . . 0.7(2) ?
    C116 C111 N11 C2 . . . . 99.59(15) ?
    C112 C111 N11 C2 . . . . -83.36(16) ?
loop_
    _geom_hbond_atom_site_label_D
    _geom_hbond_atom_site_label_H
    _geom_hbond_atom_site_label_A
    _geom_hbond_site_symmetry_A
    _geom_hbond_distance_DH
    _geom_hbond_distance_HA
    _geom_hbond_distance_DA
    _geom_hbond_angle_DHA
    N21 H21 Cl22 . 0.850(17) 2.578(17) 2.9710(7) 109.4(13)
    N11 H11 O12 . 0.825(16) 1.932(16) 2.6223(13) 140.7(14)
    N21 H21 O12 . 0.850(17) 2.167(17) 2.9732(13) 158.4(16)
_iucr_refine_instructions_details
;
TITL 10Ltv2_0ma in C2/c
CELL  0.71073  15.7140   8.7210  22.9950   90.000  104.794   90.000
ZERR     4.00   0.0001   0.0002   0.0004    0.000    0.001    0.000
LATT   7
SYMM  - X,   Y, 1/2 - Z
SFAC  C    H    N    O    CL
UNIT  112  108  12   8    24
MERG   2
OMIT    -4.00 180.00
OMIT    -2   0   2
OMIT     2   0   0
OMIT     0   0   2
OMIT     1   1   1
OMIT     1   1   0
OMIT    -1   1   1
HTAB N11 O12
HTAB N21 Cl22
HTAB N21 O12
FMAP   2
PLAN   10
SIZE     0.19   0.25   0.31
ACTA
BOND   $H
CONF
L.S.   4
TEMP  -173.20
WGHT    0.039400    2.119900
FVAR       0.06589
MOLE    1
C1    1    0.299873    1.065185    0.107180    11.00000    0.01785    0.05630 =
         0.02191    0.00317    0.00437   -0.00840
AFIX 137
H1A   2    0.306564    0.990677    0.076752    11.00000   -1.50000
H1B   2    0.355511    1.074050    0.138187    11.00000   -1.50000
H1C   2    0.283952    1.165283    0.088139    11.00000   -1.50000
AFIX   0
C2    1    0.228707    1.012349    0.135489    11.00000    0.01668    0.02981 =
         0.02009    0.00038    0.00405   -0.00276
C3    1    0.243315    0.996432    0.196717    11.00000    0.01837    0.03992 =
         0.01824    0.00143    0.00158   -0.00473
AFIX  43
H3    2    0.300193    1.020122    0.221263    11.00000   -1.20000
AFIX   0
C4    1    0.177867    0.946365    0.225407    11.00000    0.02314    0.02231 =
         0.01805    0.00107    0.00415    0.00013
C5    1    0.202704    0.934087    0.293074    11.00000    0.03009    0.05474 =
         0.01762    0.00352    0.00487   -0.00733
AFIX 137
H5A   2    0.207661    1.037071    0.310675    11.00000   -1.50000
H5B   2    0.259285    0.880946    0.306491    11.00000   -1.50000
H5C   2    0.157305    0.876265    0.306025    11.00000   -1.50000
AFIX   0
C111  1    0.127058    0.990742    0.035176    11.00000    0.01358    0.02223 =
         0.01668    0.00114    0.00444   -0.00248
C112  1    0.102398    1.129647    0.005482    11.00000    0.01728    0.02080 =
         0.02605    0.00120    0.00685   -0.00238
C113  1    0.076259    1.138169   -0.056865    11.00000    0.01720    0.03052 =
         0.02734    0.01235    0.00480   -0.00053
AFIX  43
H113  2    0.059356    1.233678   -0.076246    11.00000   -1.20000
AFIX   0
C114  1    0.075070    1.006327   -0.090457    11.00000    0.01960    0.04458 =
         0.01689    0.00508    0.00450   -0.00187
AFIX  43
H114  2    0.057186    1.011644   -0.133114    11.00000   -1.20000
AFIX   0
C115  1    0.099657    0.866640   -0.062612    11.00000    0.02328    0.03324 =
         0.02091   -0.00549    0.00663   -0.00248
AFIX  43
H115  2    0.099066    0.776385   -0.085845    11.00000   -1.20000
AFIX   0
C116  1    0.125160    0.860437   -0.000305    11.00000    0.01820    0.02084 =
         0.02125    0.00244    0.00484    0.00011
C211  1    0.000000    0.534179    0.250000    10.50000    0.01543    0.01763 =
         0.01958    0.00000    0.00125    0.00000
C212  1    0.028755    0.447007    0.206972    11.00000    0.01796    0.01964 =
         0.01591    0.00157    0.00171    0.00124
C213  1    0.030420    0.288392    0.207178    11.00000    0.02464    0.01999 =
         0.01823   -0.00254    0.00130    0.00287
AFIX  43
H213  2    0.052298    0.234522    0.178126    11.00000   -1.20000
AFIX   0
C214  1    0.000000    0.208276    0.250000    10.50000    0.03176    0.01555 =
         0.02276    0.00000    0.00104    0.00000
AFIX  43
H214  2    0.000000    0.099344    0.250000    10.50000   -1.20000
AFIX   0
N11   3    0.149279    0.980304    0.098737    11.00000    0.01714    0.02751 =
         0.01510    0.00006    0.00490   -0.00499
N21   3    0.000000    0.689793    0.250000    10.50000    0.03758    0.01648 =
         0.03721    0.00000    0.02600    0.00000
O12   4    0.100940    0.914637    0.196903    11.00000    0.02013    0.02430 =
         0.01969    0.00205    0.00521   -0.00315
CL12  5    0.102613    1.294528    0.047476    11.00000    0.03494    0.01928 =
         0.04523   -0.00467    0.01175   -0.00228
CL16  5    0.155053    0.685463    0.034586    11.00000    0.04023    0.02056 =
         0.03422    0.00368    0.01297    0.00503
CL22  5    0.063364    0.547055    0.151470    11.00000    0.02856    0.02216 =
         0.02188    0.00329    0.01100    0.00499
H11   2    0.112914    0.949838    0.116514    11.00000    0.02634
H21   2    0.025210    0.737038    0.226906    11.00000    0.02553
HKLF 4
REM  10Ltv2_0ma in C2/c
REM R1 =  0.0272 for   3305 Fo > 4sig(Fo)  and  0.0327 for all   3785 data
REM    188 parameters refined using      0 restraints
END
WGHT      0.0393      2.1255
REM Highest difference peak  0.320,  deepest hole -0.228,  1-sigma level  0.053
Q1    1   0.0844  0.9422 -0.0708  11.00000  0.05    0.32
Q2    1   0.1896  0.9367  0.2568  11.00000  0.05    0.32
Q3    1   0.0284  0.2594  0.2375  11.00000  0.05    0.30
Q4    1   0.2099  0.9674  0.2110  11.00000  0.05    0.30
Q5    1   0.0128  0.4924  0.2293  11.00000  0.05    0.28
Q6    1   0.1196  1.0631  0.0194  11.00000  0.05    0.28
Q7    1   0.2633  1.0367  0.1180  11.00000  0.05    0.27
Q8    1   0.1215  0.8725 -0.0330  11.00000  0.05    0.26
Q9    1   0.2513  0.9675  0.3104  11.00000  0.05    0.25
Q10   1   0.1049  1.1322 -0.0224  11.00000  0.05    0.24
;
