# Supplementary material for: 2,6-Dichloro­aniline–4-(2,6-dichloro­anilino)­pent-3-en-2-one (1/2)
Source: Acta Crystallogr Sect E Struct Rep Online. 2012 Dec 8;69(Pt 1):o34–5. doi: 10.1107/S1600536812049227 (PMC3588339; doi:10.1107/S1600536812049227)
Supplement: Supplementary file 2 [file e-69-00o34-Isup2.hkl]

# 
# h,k,l, Fc-squared, Fo-squared, sigma(Fo-squared) and status flag 
# 
data_I
_shelx_title ' 10Ltv2_0ma in C2/c' 
_shelx_refln_list_code          4 
_shelx_F_calc_maximum      461.73 
_exptl_crystal_F_000      1336.00 
_reflns_d_resolution_high  0.7481 
 
loop_ 
 _symmetry_equiv_pos_as_xyz 
 'x, y, z' 
 '-x, y, -z+1/2' 
 'x+1/2, y+1/2, z' 
 '-x+1/2, y+1/2, -z+1/2' 
 '-x, -y, -z' 
 'x, -y, z-1/2' 
 '-x+1/2, -y+1/2, -z' 
 'x+1/2, -y+1/2, z-1/2' 
 
_cell_length_a    15.7140 
_cell_length_b     8.7210 
_cell_length_c    22.9950 
_cell_angle_alpha  90.000 
_cell_angle_beta  104.794 
_cell_angle_gamma  90.000 
 
_shelx_F_squared_multiplier     1.000 
 
loop_ 
 _refln_index_h 
 _refln_index_k 
 _refln_index_l 
 _refln_F_squared_calc 
 _refln_F_squared_meas 
 _refln_F_squared_sigma 
 _refln_observed_status 
   4   0   0    44285.64    45478.18    442.06 o 
   6   0   0     8710.59     9344.21     95.47 o 
   8   0   0      311.70      416.57      9.58 o 
  10   0   0      898.13      904.76     16.49 o 
  12   0   0     1783.64     1780.21     33.91 o 
  14   0   0       26.43       25.69     13.16 o 
  16   0   0      127.70      130.24     29.18 o 
  18   0   0      251.81      195.85     39.15 o 
  20   0   0      603.85      722.87     67.21 o 
   3   1   0    40536.42    41366.70    353.53 o 
   5   1   0     9271.66    10516.58     80.79 o 
   7   1   0       66.93       30.14      3.11 o 
   9   1   0     8902.25     9026.44     72.91 o 
  11   1   0      127.07      139.40      6.50 o 
  13   1   0        0.32       -7.37      4.84 o 
  15   1   0     1126.04     1154.94     38.62 o 
  17   1   0        0.26       -3.70     11.40 o 
  19   1   0      723.91      806.93     63.82 o 
   0   2   0    34492.48    34910.84    334.29 o 
   2   2   0     7709.50     7747.83     56.52 o 
   4   2   0     6983.84     7335.48     74.97 o 
   6   2   0     4724.54     4967.79     50.75 o 
   8   2   0     6024.06     5901.30     54.41 o 
  10   2   0     2462.91     2483.92     28.74 o 
  12   2   0      292.83      278.35     13.51 o 
  14   2   0     2127.79     2171.07     45.05 o 
  16   2   0     3828.97     4051.64     77.23 o 
  18   2   0      178.74      163.20     20.53 o 
  20   2   0      408.67      339.78     52.11 o 
   1   3   0     2410.50     2366.42     18.33 o 
   3   3   0    28689.46    29220.50    211.92 o 
   5   3   0      722.06      833.78     17.28 o 
   7   3   0     7145.68     7201.36     85.22 o 
   9   3   0      110.17      104.61     13.34 o 
  11   3   0      482.82      506.14     15.89 o 
  13   3   0     1354.70     1312.42     34.30 o 
  15   3   0     2695.68     2843.27     61.09 o 
  17   3   0      499.56      500.86     26.82 o 
  19   3   0        0.30      -13.72     14.70 o 
   0   4   0    13815.88    14477.24    144.66 o 
   2   4   0       26.80       12.52      1.65 o 
   4   4   0     3717.88     4307.45     43.40 o 
   6   4   0       45.71       74.43      6.04 o 
   8   4   0        3.78        0.80      3.83 o 
  10   4   0     2279.80     2503.86     44.29 o 
  12   4   0       25.83       21.07      6.06 o 
  14   4   0      151.64      158.54     14.35 o 
  16   4   0      353.17      346.03     25.13 o 
  18   4   0        3.56       -2.49     14.48 o 
   1   5   0    15121.55    15948.31    118.73 o 
   3   5   0     2222.81     2061.68     21.35 o 
   5   5   0     4463.70     4621.48     47.12 o 
   7   5   0      613.88      611.72     12.90 o 
   9   5   0      373.16      375.74     15.61 o 
  11   5   0     3087.50     3051.88     56.43 o 
  13   5   0      512.65      506.99     19.33 o 
  15   5   0     2690.80     2775.03     62.12 o 
  17   5   0      278.97      229.12     22.10 o 
   0   6   0     5565.83     5468.41     89.02 o 
   2   6   0      897.04      916.19     12.62 o 
   4   6   0     1354.29     1315.61     18.92 o 
   6   6   0      426.65      406.27     11.47 o 
   8   6   0     2238.68     2257.47     38.48 o 
  10   6   0     2625.13     2648.29     40.91 o 
  12   6   0      576.17      538.50     28.91 o 
  14   6   0      556.74      527.34     37.08 o 
  16   6   0        4.26        7.94     13.43 o 
   1   7   0    15316.18    14763.92    111.48 o 
   3   7   0      834.57      853.15     17.69 o 
   5   7   0     5170.99     5013.44     60.11 o 
   7   7   0      313.81      319.95     14.90 o 
   9   7   0      459.59      468.06     18.39 o 
  11   7   0      108.22       89.78     15.02 o 
  13   7   0       45.12       24.20     13.05 o 
  15   7   0      215.51      199.57     35.90 o 
   0   8   0     6685.73     6492.78     97.13 o 
   2   8   0      560.15      470.46     19.09 o 
   4   8   0      198.71      223.44     15.12 o 
   6   8   0     1878.63     1764.69     41.94 o 
   8   8   0     1534.84     1471.95     36.78 o 
  10   8   0       29.06       17.74     11.60 o 
  12   8   0      322.51      306.39     48.36 o 
  14   8   0       16.67       23.43     18.90 o 
   1   9   0     2150.14     2049.55     33.99 o 
   3   9   0       25.45       14.05      9.01 o 
   5   9   0        6.42        0.94      9.37 o 
   7   9   0       47.18       40.46     12.06 o 
   9   9   0      576.32      664.17     29.56 o 
  11   9   0      832.39      810.03     46.00 o 
   0  10   0      594.77      614.52     26.12 o 
   2  10   0      380.59      379.01     22.25 o 
   4  10   0      732.91      723.83     33.63 o 
   6  10   0       52.83       71.99     15.44 o 
   8  10   0     2728.81     2833.74     69.91 o 
  10  10   0      291.67      289.76     56.51 o 
   1  11   0      107.93      138.25     20.17 o 
   3  11   0     1833.01     1954.64     72.14 o 
   5  11   0       45.53       29.17     18.81 o 
 -19   1   1        0.02       -9.55     13.37 o 
 -17   1   1        1.81        4.48     15.62 o 
 -15   1   1      115.36       98.92     11.17 o 
 -13   1   1     3631.90     3677.27     39.89 o 
 -11   1   1     6351.66     6308.99     58.05 o 
  -9   1   1    10676.32    10818.22     88.01 o 
  -7   1   1     9327.49     9544.45     73.02 o 
  -5   1   1    17055.49    17412.94    127.46 o 
  -3   1   1      686.45      725.71      6.93 o 
   3   1   1    14965.07    16024.22    159.51 o 
   5   1   1     9720.42    10460.57     85.13 o 
   7   1   1     3672.75     3344.18     32.96 o 
   9   1   1     1710.63     1789.81     22.34 o 
  11   1   1     4107.54     4104.65     42.20 o 
  13   1   1       81.67       73.25      8.43 o 
  15   1   1     1851.55     1853.28     43.26 o 
  17   1   1      253.56      235.78     25.26 o 
  19   1   1      200.17      203.75     26.29 o 
 -20   2   1       21.77       34.18     18.90 o 
 -18   2   1      109.23       83.25     14.96 o 
 -16   2   1      132.81      137.97     14.39 o 
 -14   2   1      741.10      719.49     25.50 o 
 -12   2   1     6931.13     6782.43     79.75 o 
 -10   2   1     1083.47     1161.22     17.25 o 
  -8   2   1     5639.84     5230.46     46.02 o 
  -6   2   1     1052.23     1053.50     12.31 o 
  -4   2   1     2155.03     2073.57     22.42 o 
  -2   2   1     1169.17     1130.19     10.48 o 
   0   2   1     1133.76     1290.69     11.16 o 
   2   2   1      644.74      568.43      8.74 o 
   4   2   1     1028.27     1120.53     16.97 o 
   6   2   1     3382.48     3626.68     40.12 o 
   8   2   1     2421.27     2532.66     26.95 o 
  10   2   1     7006.22     7214.87     69.58 o 
  12   2   1     3404.49     3276.21     41.79 o 
  14   2   1     3708.59     3721.77     65.56 o 
  16   2   1     1886.23     1776.22     44.17 o 
  18   2   1      445.41      459.71     26.87 o 
 -19   3   1       37.43       33.59     14.81 o 
 -17   3   1      400.38      373.11     23.66 o 
 -15   3   1     2012.13     2039.87     60.76 o 
 -13   3   1       84.46       81.67      9.34 o 
 -11   3   1      226.51      213.67     10.20 o 
  -9   3   1       17.96       22.84      3.42 o 
  -7   3   1       20.40       23.77      3.48 o 
  -5   3   1     3151.84     2838.36     28.16 o 
  -3   3   1    27195.35    27333.24    188.64 o 
  -1   3   1    14848.47    14918.47     95.95 o 
   1   3   1    26601.36    26645.39    175.98 o 
   3   3   1     4539.39     4619.83     39.84 o 
   5   3   1       19.15       24.72      4.66 o 
   7   3   1    14192.83    14739.62    173.21 o 
   9   3   1      368.37      275.99     10.99 o 
  11   3   1     1443.08     1498.11     23.70 o 
  13   3   1        3.77        4.89      5.96 o 
  15   3   1        0.47        2.58      8.63 o 
  17   3   1       34.57       13.75     10.88 o 
  19   3   1      540.62      521.24     50.96 o 
 -18   4   1       59.67       82.51     18.82 o 
 -16   4   1     2276.90     2247.25     54.47 o 
 -14   4   1     2351.78     2443.77     51.35 o 
 -12   4   1     2249.90     2221.44     35.91 o 
 -10   4   1     1060.26     1122.40     25.46 o 
  -8   4   1     3232.18     3175.43     43.23 o 
  -6   4   1     8020.38     8021.02     74.23 o 
  -4   4   1    14327.19    14218.92    112.75 o 
  -2   4   1     2047.10     2087.58     17.68 o 
   0   4   1      413.41      556.74      8.76 o 
   2   4   1     1402.02     1357.21     14.84 o 
   4   4   1    18702.29    18685.87    151.67 o 
   6   4   1     3534.54     3577.84     48.69 o 
   8   4   1    18969.63    18628.14    216.84 o 
  10   4   1      264.70      290.50     16.32 o 
  12   4   1      319.83      314.25     13.45 o 
  14   4   1        4.87        4.00      7.47 o 
  16   4   1        0.02        0.25     10.85 o 
  18   4   1      692.18      734.83     42.54 o 
 -17   5   1      171.75      149.16     19.18 o 
 -15   5   1     1455.37     1528.50     51.50 o 
 -13   5   1      322.42      322.19     16.92 o 
 -11   5   1     2692.54     2689.45     39.27 o 
  -9   5   1        2.44       -1.52      3.78 o 
  -7   5   1     2989.58     3042.76     37.10 o 
  -5   5   1     5004.59     4676.46     43.29 o 
  -3   5   1     4216.45     4489.08     40.99 o 
  -1   5   1     5415.82     5200.95     43.28 o 
   1   5   1     1290.09     1126.24     13.16 o 
   3   5   1        4.11       -4.72      2.55 o 
   5   5   1     1369.27     1302.88     21.27 o 
   7   5   1     2182.91     2111.52     39.65 o 
   9   5   1     3557.18     3575.82     50.50 o 
  11   5   1      392.73      381.17     21.93 o 
  13   5   1       14.63       12.78      8.39 o 
  15   5   1      859.76      818.50     34.51 o 
  17   5   1     1073.71     1184.81     44.13 o 
 -16   6   1      876.50      833.35     53.66 o 
 -14   6   1     4487.18     4503.83     86.79 o 
 -12   6   1     7208.83     7221.72    104.47 o 
 -10   6   1       21.18       17.82      5.52 o 
  -8   6   1     6259.31     6039.57     68.99 o 
  -6   6   1     2781.27     2707.79     36.55 o 
  -4   6   1     2251.25     2156.83     26.46 o 
  -2   6   1     1717.91     1796.27     20.95 o 
   0   6   1      278.50      208.82      6.50 o 
   2   6   1      177.74      195.16      7.59 o 
   4   6   1        7.32        9.15      3.49 o 
   6   6   1      266.73      223.98      9.13 o 
   8   6   1     1084.91     1069.41     20.90 o 
  10   6   1     1580.21     1539.12     39.89 o 
  12   6   1     2111.97     2160.50     58.31 o 
  14   6   1     1577.41     1665.77     54.36 o 
  16   6   1     1949.25     2023.87     66.03 o 
 -15   7   1      356.83      348.93     27.61 o 
 -13   7   1     2160.26     2173.18     63.91 o 
 -11   7   1     3214.96     3239.38     62.99 o 
  -9   7   1     4594.00     4556.10     71.92 o 
  -7   7   1     2109.77     2063.57     34.29 o 
  -5   7   1     2053.16     2072.92     31.28 o 
  -3   7   1      670.69      670.33     16.54 o 
  -1   7   1       11.72       -7.08      3.54 o 
   1   7   1     6665.06     6514.27     56.52 o 
   3   7   1      330.43      328.47     12.36 o 
   5   7   1      585.01      543.02     18.52 o 
   7   7   1     1232.68     1278.82     45.30 o 
   9   7   1      139.40      141.80     12.42 o 
  11   7   1     2735.99     2769.80    111.52 o 
  13   7   1        0.29       -5.55     16.90 o 
  15   7   1     1888.78     1856.91     96.69 o 
 -14   8   1       99.23       83.57     24.50 o 
 -12   8   1      176.58      186.70     38.00 o 
 -10   8   1      291.28      296.21     17.75 o 
  -8   8   1      661.85      636.55     26.92 o 
  -6   8   1     1491.72     1595.76     37.77 o 
  -4   8   1     2567.03     2597.79     45.28 o 
  -2   8   1      223.23      219.50      9.12 o 
   0   8   1     1817.51     1785.94     27.07 o 
   2   8   1     4334.82     4264.79     60.59 o 
   4   8   1     1345.15     1200.62     30.37 o 
   6   8   1      876.12      896.04     29.47 o 
   8   8   1     1726.03     1761.87     48.55 o 
  10   8   1       23.55        8.64     10.18 o 
  12   8   1        0.07       -9.74     16.84 o 
  14   8   1       23.48       34.54     50.66 o 
 -13   9   1       54.62       78.30     29.94 o 
 -11   9   1     1412.36     1461.67     54.05 o 
  -9   9   1       69.65       65.56     21.99 o 
  -7   9   1      812.17      827.36     32.13 o 
  -5   9   1      407.21      416.85     24.06 o 
  -3   9   1      122.55      127.81     13.07 o 
  -1   9   1      232.64      195.21     13.55 o 
   1   9   1      370.04      354.69     14.99 o 
   3   9   1     2219.11     2229.40     47.95 o 
   5   9   1      117.73       75.32     12.55 o 
   7   9   1     1220.61     1186.39     36.22 o 
   9   9   1      452.66      492.47     25.91 o 
  11   9   1      844.56      773.28     33.98 o 
 -10  10   1      367.92      413.57     32.33 o 
  -8  10   1      489.02      504.97     31.78 o 
  -6  10   1     1695.61     1725.41     48.48 o 
  -4  10   1      166.99      161.15     18.64 o 
  -2  10   1     1399.82     1397.91     38.95 o 
   0  10   1        1.60       -9.11      6.50 o 
   2  10   1      955.70     1028.11     35.67 o 
   4  10   1      833.26      859.85     36.92 o 
   6  10   1      506.34      489.61     28.00 o 
   8  10   1      779.99      845.62     38.69 o 
  10  10   1       12.88        6.84     16.61 o 
  -5  11   1      297.53      332.30     35.44 o 
  -3  11   1      934.84      977.64     46.22 o 
  -1  11   1        7.98       -9.90     18.06 o 
   1  11   1      409.42      388.99     26.63 o 
   3  11   1      473.71      483.48     34.30 o 
   5  11   1       41.49       48.80     18.30 o 
 -20   0   2      649.64      598.80    168.11 o 
 -18   0   2      139.67      147.26     41.45 o 
 -16   0   2     6759.35     6963.55    506.64 o 
 -14   0   2      746.76      758.29     40.98 o 
 -12   0   2     1969.30     1979.77     29.81 o 
 -10   0   2      344.09      447.55     11.76 o 
  -8   0   2    10671.76    11199.38    109.63 o 
  -6   0   2    11172.83    11528.24    106.99 o 
  -4   0   2   105111.03   102262.34    869.05 o 
   2   0   2    64909.03    60878.62   2646.23 o 
   4   0   2   213193.42   216631.06   2617.29 o 
   6   0   2      644.85      718.33     12.65 o 
   8   0   2        6.20        8.57      2.99 o 
  10   0   2      554.27      712.96     17.32 o 
  12   0   2     2021.06     1962.76     67.41 o 
  14   0   2      468.24      429.79     37.66 o 
  16   0   2       12.58        5.41     16.04 o 
  18   0   2       21.90       40.88     24.18 o 
 -19   1   2     1704.04     1838.44     65.91 o 
 -17   1   2       51.26       45.24     11.29 o 
 -15   1   2     1269.29     1317.07     34.62 o 
 -13   1   2      749.68      709.70     14.89 o 
 -11   1   2      528.98      549.10     12.57 o 
  -9   1   2     3817.85     3936.37     37.73 o 
  -7   1   2     1214.56     1115.36     12.49 o 
  -5   1   2    43475.89    43558.74    298.51 o 
  -3   1   2     6411.12     6494.73     41.96 o 
  -1   1   2    31799.67    20413.95    645.74 o 
   1   1   2     3298.13     2923.39     66.11 o 
   3   1   2   106559.40   109486.45   1063.01 o 
   5   1   2     2643.31     2527.06     23.44 o 
   7   1   2     4142.35     4981.78     46.78 o 
   9   1   2     2791.38     2937.97     30.40 o 
  11   1   2     5156.69     5327.26     53.84 o 
  13   1   2      517.95      478.92     20.73 o 
  15   1   2     1229.04     1181.38     30.79 o 
  17   1   2      438.72      402.13     56.51 o 
  19   1   2       62.27       78.37     28.59 o 
 -20   2   2      436.55      388.44     35.25 o 
 -18   2   2      164.44      177.17     16.31 o 
 -16   2   2      120.42      106.01     13.06 o 
 -14   2   2      463.11      433.12     25.49 o 
 -12   2   2    11301.21    11378.33    114.15 o 
 -10   2   2       50.77       35.34      4.10 o 
  -8   2   2      971.28      968.54     12.83 o 
  -6   2   2     5322.62     5536.40     48.88 o 
  -4   2   2    14772.54    14105.44     97.06 o 
  -2   2   2     7640.39     7578.87     48.92 o 
   0   2   2    47872.31    47956.13    312.52 o 
   2   2   2     1561.97     1654.28     19.05 o 
   4   2   2      773.61      739.61     17.71 o 
   6   2   2      229.41      229.90     10.21 o 
   8   2   2        4.87       -1.22      2.29 o 
  10   2   2      159.58      200.30      8.28 o 
  12   2   2      961.56      911.45     18.47 o 
  14   2   2     1351.69     1419.13     37.13 o 
  16   2   2      849.17      827.96     29.39 o 
  18   2   2     1973.44     1962.35    108.03 o 
 -19   3   2       14.69       46.31     15.55 o 
 -17   3   2     1362.27     1369.46     42.48 o 
 -15   3   2      239.99      224.61     14.58 o 
 -13   3   2     5095.46     5181.86     67.04 o 
 -11   3   2       42.06       34.28      5.16 o 
  -9   3   2      147.32      154.65      6.63 o 
  -7   3   2       54.04       66.53      3.69 o 
  -5   3   2    14927.79    14600.19    110.18 o 
  -3   3   2     7887.33     7856.37     57.63 o 
  -1   3   2    41820.59    41631.30    276.74 o 
   1   3   2     2961.69     3064.73     24.06 o 
   3   3   2     1304.50     1127.20     14.53 o 
   5   3   2     3743.56     3977.21     50.00 o 
   7   3   2    11706.32    12661.30    151.22 o 
   9   3   2     5042.36     5186.22     63.81 o 
  11   3   2      655.55      738.29     17.05 o 
  13   3   2       70.29       60.30      8.15 o 
  15   3   2      233.79      275.90     19.55 o 
  17   3   2      162.54      118.40     15.44 o 
  19   3   2     1911.82     2064.88    105.37 o 
 -18   4   2       31.20       35.09     13.56 o 
 -16   4   2      341.32      348.59     20.51 o 
 -14   4   2       74.73       74.90     11.52 o 
 -12   4   2     1178.63     1161.05     32.33 o 
 -10   4   2      725.53      677.78     15.37 o 
  -8   4   2       38.61       53.29      4.25 o 
  -6   4   2      112.17      156.13      6.27 o 
  -4   4   2     1255.02     1360.76     16.03 o 
  -2   4   2     2918.51     2906.92     24.10 o 
   0   4   2     3464.23     4118.45     31.43 o 
   2   4   2     8988.92     9679.53     78.35 o 
   4   4   2     3084.04     3078.71     31.50 o 
   6   4   2        7.38       -3.64      3.80 o 
   8   4   2        0.65       -9.60      4.80 o 
  10   4   2      116.38      124.39     12.14 o 
  12   4   2      108.81       91.89      8.39 o 
  14   4   2       31.99       25.57      9.05 o 
  16   4   2        9.77       -7.70     10.16 o 
  18   4   2        0.46       13.79     16.08 o 
 -17   5   2      451.08      491.34     30.53 o 
 -15   5   2     1672.53     1648.86     44.84 o 
 -13   5   2     1559.38     1540.81     35.86 o 
 -11   5   2      955.97      945.90     20.42 o 
  -9   5   2      732.23      698.23     16.66 o 
  -7   5   2      129.42      128.23      7.41 o 
  -5   5   2     3081.58     3205.92     31.51 o 
  -3   5   2      116.72       80.65      3.97 o 
  -1   5   2     2762.83     2672.30     24.42 o 
   1   5   2      356.33      375.78      8.88 o 
   3   5   2    22866.47    23340.93    253.08 o 
   5   5   2     1414.01     1504.29     25.31 o 
   7   5   2      181.90      139.18      7.96 o 
   9   5   2     1013.76     1052.05     31.47 o 
  11   5   2       12.14       21.21     10.37 o 
  13   5   2        0.38       -2.03     10.31 o 
  15   5   2     1223.32     1289.44     46.73 o 
  17   5   2      220.45      238.39     21.92 o 
 -16   6   2      408.97      464.48     35.75 o 
 -14   6   2       94.71       65.40     14.08 o 
 -12   6   2      426.89      453.68     17.02 o 
 -10   6   2      446.63      440.49     14.97 o 
  -8   6   2      446.09      429.69     12.63 o 
  -6   6   2       42.56       50.10      5.42 o 
  -4   6   2    22206.97    21935.70    199.82 o 
  -2   6   2      136.38      144.87      6.74 o 
   0   6   2    11624.08    11352.22     86.23 o 
   2   6   2       21.48       22.21      3.73 o 
   4   6   2      389.75      392.26     14.23 o 
   6   6   2      449.10      398.50     11.77 o 
   8   6   2      396.12      397.81     11.74 o 
  10   6   2     1071.79     1064.96     37.41 o 
  12   6   2      352.83      329.59     24.59 o 
  14   6   2        3.93        1.71     12.33 o 
  16   6   2      202.78      193.19     20.55 o 
 -15   7   2      149.20      137.71     20.03 o 
 -13   7   2      192.74      214.80     22.80 o 
 -11   7   2     1181.70     1116.92     38.62 o 
  -9   7   2     4792.23     4825.71     71.44 o 
  -7   7   2        5.59        4.17      5.68 o 
  -5   7   2     3479.08     3534.42     45.39 o 
  -3   7   2     3564.10     3492.16     41.23 o 
  -1   7   2    11470.47    11578.79     90.32 o 
   1   7   2     1112.31     1138.80     16.10 o 
   3   7   2     8627.79     8546.33     85.91 o 
   5   7   2     6304.27     6226.28     71.60 o 
   7   7   2      108.32      100.93      9.31 o 
   9   7   2      298.03      262.28     12.82 o 
  11   7   2     1772.85     1812.39     55.02 o 
  13   7   2      103.88       52.09     19.06 o 
  15   7   2       30.54       27.87     20.98 o 
 -14   8   2       83.00       63.36     49.51 o 
 -12   8   2      247.97      202.93     19.95 o 
 -10   8   2     4460.69     4430.17     87.90 o 
  -8   8   2       66.91       56.23     10.43 o 
  -6   8   2      268.79      269.07     15.28 o 
  -4   8   2     1151.15     1150.19     28.02 o 
  -2   8   2      239.44      286.90     11.32 o 
   0   8   2      265.75      220.33     11.96 o 
   2   8   2     9699.35     9341.19    112.83 o 
   4   8   2     5242.25     5227.45     79.58 o 
   6   8   2      213.79      223.02     19.78 o 
   8   8   2       42.06       63.51     12.53 o 
  10   8   2       60.23       20.40     16.18 o 
  12   8   2      467.71      497.44     43.76 o 
  14   8   2      101.32       55.27     50.66 o 
 -13   9   2      596.26      568.87     53.32 o 
 -11   9   2     1471.62     1628.92     76.74 o 
  -9   9   2       25.97       11.16     12.11 o 
  -7   9   2     1030.26     1067.23     35.35 o 
  -5   9   2     1144.01     1138.17     43.82 o 
  -3   9   2      731.69      642.37     25.34 o 
  -1   9   2       94.41      115.72      9.76 o 
   1   9   2      587.08      599.02     25.61 o 
   3   9   2     1999.17     1963.09     50.98 o 
   5   9   2       59.08       37.17     11.52 o 
   7   9   2       45.43       40.15     12.18 o 
   9   9   2      976.92     1026.37     33.72 o 
  11   9   2      464.57      397.41     25.77 o 
 -10  10   2      392.90      330.28     40.70 o 
  -8  10   2      724.99      732.85     45.42 o 
  -6  10   2      827.18      947.91     45.08 o 
  -4  10   2     3773.96     3878.64     89.95 o 
  -2  10   2      152.54      103.97     14.21 o 
   0  10   2     1959.48     1920.39     34.67 o 
   2  10   2      190.39      187.20     17.37 o 
   4  10   2       38.96       35.18     12.72 o 
   6  10   2     1361.88     1485.27     44.54 o 
   8  10   2        2.50        8.41     13.72 o 
  -5  11   2     2651.52     2507.75     83.81 o 
  -3  11   2     1738.93     1805.27     58.86 o 
  -1  11   2      662.69      801.72     44.38 o 
   1  11   2     2502.93     2665.62     64.09 o 
   3  11   2      158.87      150.17     22.63 o 
   5  11   2      439.96      458.75     33.78 o 
 -19   1   3      173.73      130.48     22.59 o 
 -17   1   3      613.48      571.22     22.57 o 
 -15   1   3       21.22        4.35      7.63 o 
 -13   1   3     4690.30     4651.12     46.86 o 
 -11   1   3     1101.87     1143.56     16.10 o 
  -9   1   3    37486.02    37697.56    287.58 o 
  -7   1   3     5589.11     5714.52     40.04 o 
  -5   1   3    35017.53    35183.00    213.84 o 
  -3   1   3    12037.45    12214.06     75.58 o 
  -1   1   3     2204.89     1984.44     26.30 o 
   1   1   3      764.04      714.36      8.70 o 
   3   1   3     6315.58     6497.37     55.86 o 
   5   1   3      462.74      525.97     10.40 o 
   7   1   3    14907.82    15888.59    136.95 o 
   9   1   3       50.54       26.86      3.32 o 
  11   1   3     4791.01     4905.20     51.86 o 
  13   1   3      257.58      259.54     13.48 o 
  15   1   3     2183.35     2098.42     50.18 o 
  17   1   3       30.89        8.99     12.84 o 
  19   1   3      443.09      379.99     35.31 o 
 -20   2   3      243.31      250.47     30.37 o 
 -18   2   3      685.84      706.69     37.20 o 
 -16   2   3      317.23      286.32     23.17 o 
 -14   2   3     3895.70     3820.80     57.35 o 
 -12   2   3     1495.34     1506.60     25.62 o 
 -10   2   3      361.07      301.33      7.92 o 
  -8   2   3     6204.53     6032.96     50.69 o 
  -6   2   3     2543.14     2394.49     21.10 o 
  -4   2   3     1023.01      839.24     10.63 o 
  -2   2   3    12697.58    12361.78     77.89 o 
   0   2   3     9456.77     9585.93     68.57 o 
   2   2   3     1996.85     1841.85     18.33 o 
   4   2   3     4984.63     4700.00     66.76 o 
   6   2   3       84.27       73.94      5.37 o 
   8   2   3       57.43       50.22      3.80 o 
  10   2   3      315.51      285.53     11.10 o 
  12   2   3       18.41       12.48      5.37 o 
  14   2   3      869.37      869.37     29.69 o 
  16   2   3      303.02      313.07     19.47 o 
  18   2   3      997.78     1020.19     51.88 o 
 -19   3   3      171.21      223.33     23.54 o 
 -17   3   3       36.93       32.34     11.52 o 
 -15   3   3      138.68      117.35     11.68 o 
 -13   3   3      159.64      157.68      9.29 o 
 -11   3   3     6060.36     6250.38     66.70 o 
  -9   3   3      115.57      144.01      6.89 o 
  -7   3   3        2.12        1.94      2.06 o 
  -5   3   3      109.09      104.30      4.67 o 
  -3   3   3    12030.37    12228.44     81.87 o 
  -1   3   3     2470.87     2456.82     21.35 o 
   1   3   3       30.85       10.12      1.85 o 
   3   3   3     4659.25     4739.78     45.71 o 
   5   3   3     6376.44     6705.91     77.37 o 
   7   3   3     2487.11     2468.71     45.04 o 
   9   3   3      479.32      475.71     16.04 o 
  11   3   3     2798.39     2733.79     37.69 o 
  13   3   3        0.67        1.58      6.11 o 
  15   3   3      154.06      138.14     14.98 o 
  17   3   3       25.46       22.53     11.18 o 
  19   3   3      245.37      260.23     66.78 o 
 -18   4   3      443.00      465.00     30.68 o 
 -16   4   3     1517.28     1481.26     46.51 o 
 -14   4   3     1375.05     1354.96     42.73 o 
 -12   4   3    11518.29    11328.47    126.45 o 
 -10   4   3     1476.83     1492.52     23.82 o 
  -8   4   3     2635.58     2587.57     32.66 o 
  -6   4   3       32.03       21.52      3.06 o 
  -4   4   3      192.71      173.03      5.65 o 
  -2   4   3     4467.50     4281.18     33.70 o 
   0   4   3     8494.54     8821.34     66.97 o 
   2   4   3       59.53       42.08      3.13 o 
   4   4   3      232.49      273.74     11.17 o 
   6   4   3    14562.13    14667.30    161.76 o 
   8   4   3     6360.17     6447.41     87.32 o 
  10   4   3    14115.34    14513.34    187.66 o 
  12   4   3     6561.32     6536.21     99.31 o 
  14   4   3      251.57      263.29     22.29 o 
  16   4   3       38.16       17.21     11.45 o 
  18   4   3       89.88       72.66     19.32 o 
 -17   5   3        6.48        9.02     14.35 o 
 -15   5   3       61.94       45.52      9.68 o 
 -13   5   3     1625.47     1604.16     34.87 o 
 -11   5   3     5990.17     6040.59     78.01 o 
  -9   5   3      100.49       81.69      7.04 o 
  -7   5   3       23.19       18.19      3.58 o 
  -5   5   3      102.05      110.84      6.24 o 
  -3   5   3    11793.62    11836.65     91.46 o 
  -1   5   3     3862.98     3679.93     31.10 o 
   1   5   3      982.21      885.75     13.92 o 
   3   5   3     1370.65     1282.83     18.73 o 
   5   5   3       13.48        5.74      2.77 o 
   7   5   3       45.45       35.75      6.06 o 
   9   5   3        1.43       -0.25      5.88 o 
  11   5   3     1185.07     1173.52     34.61 o 
  13   5   3      221.27      251.37     24.38 o 
  15   5   3      308.87      289.88     21.91 o 
  17   5   3      181.98      176.10     22.17 o 
 -16   6   3       61.00       23.53     16.87 o 
 -14   6   3      111.32       98.24     19.61 o 
 -12   6   3      377.04      363.02     18.46 o 
 -10   6   3     8075.81     8294.82     99.58 o 
  -8   6   3    22344.31    22198.79    201.83 o 
  -6   6   3     1920.84     1851.53     27.36 o 
  -4   6   3    16065.12    15601.83    148.57 o 
  -2   6   3      102.62       82.84      5.31 o 
   0   6   3       55.99       22.23      3.26 o 
   2   6   3     4163.65     4359.18     46.69 o 
   4   6   3     2911.14     2758.95     36.65 o 
   6   6   3      284.45      283.73     10.61 o 
   8   6   3      195.00      160.44      8.88 o 
  10   6   3      858.23      792.28     37.08 o 
  12   6   3        1.49        0.86      9.35 o 
  14   6   3      711.09      776.92     45.68 o 
  16   6   3      194.29      161.34     25.71 o 
 -15   7   3      595.19      569.33     36.24 o 
 -13   7   3       90.34       83.17     16.56 o 
 -11   7   3     1918.40     2004.44     39.61 o 
  -9   7   3     5372.17     5361.56     84.70 o 
  -7   7   3      140.70      153.45      9.77 o 
  -5   7   3     2453.46     2461.85     39.24 o 
  -3   7   3       12.15        4.06      3.55 o 
  -1   7   3       50.05       23.77      4.62 o 
   1   7   3     1757.55     1726.56     24.75 o 
   3   7   3     3017.20     3091.99     40.35 o 
   5   7   3     4599.10     4413.36     59.49 o 
   7   7   3      301.03      295.21     13.45 o 
   9   7   3        6.43        4.28      6.52 o 
  11   7   3      130.05      129.21     20.76 o 
  13   7   3      894.77     1011.74     53.48 o 
  15   7   3      337.25      339.54     39.01 o 
 -14   8   3     1302.38     1323.76     72.53 o 
 -12   8   3      528.95      589.91     60.34 o 
 -10   8   3      196.57      180.49     21.57 o 
  -8   8   3       75.81       78.30     11.89 o 
  -6   8   3       24.00       11.95      7.95 o 
  -4   8   3      170.14      126.19     10.84 o 
  -2   8   3      253.12      276.69     11.78 o 
   0   8   3      397.50      448.25     14.53 o 
   2   8   3       26.98       10.67      7.19 o 
   4   8   3     1131.15     1071.25     31.05 o 
   6   8   3     1891.97     1889.05     50.91 o 
   8   8   3        7.25        2.15     10.85 o 
  10   8   3      199.60      205.02     26.07 o 
  12   8   3      401.79      366.17     78.30 o 
  14   8   3        1.02       20.73     50.66 o 
 -13   9   3      414.02      454.22     50.91 o 
 -11   9   3     1111.17     1182.01     48.55 o 
  -9   9   3      556.20      533.86     36.21 o 
  -7   9   3      761.91      765.44     38.90 o 
  -5   9   3     1532.85     1490.41     43.32 o 
  -3   9   3        1.31        2.66      8.57 o 
  -1   9   3      780.25      804.97     22.09 o 
   1   9   3      121.14      109.76     12.79 o 
   3   9   3       75.81       81.40     12.37 o 
   5   9   3     1564.37     1529.04     53.57 o 
   7   9   3     4694.46     4748.51     86.42 o 
   9   9   3       18.23       39.04     27.71 o 
  11   9   3     2079.55     1958.38    126.66 o 
 -10  10   3       38.51       31.19     18.31 o 
  -8  10   3       28.81       -2.78     14.81 o 
  -6  10   3      765.35      808.44     41.51 o 
  -4  10   3      362.83      332.56     22.58 o 
  -2  10   3     1516.80     1495.49     39.50 o 
   0  10   3     1423.46     1425.90     38.39 o 
   2  10   3      779.67      765.75     38.21 o 
   4  10   3     1119.92     1224.77     40.71 o 
   6  10   3        0.08       -0.20     11.84 o 
   8  10   3      202.08      205.98     20.22 o 
  -5  11   3      340.32      389.34     38.18 o 
  -3  11   3       58.79       52.75     16.20 o 
  -1  11   3       22.42        9.28     17.57 o 
   1  11   3      123.07      123.16     18.59 o 
   3  11   3      240.80      238.45     32.83 o 
   5  11   3      471.10      419.39     31.96 o 
 -20   0   4      472.47      457.57     61.03 o 
 -18   0   4     2022.53     2219.96    101.53 o 
 -16   0   4     1044.93     1026.16     64.65 o 
 -14   0   4     2662.63     2650.24     49.86 o 
 -12   0   4      678.29      633.39     14.96 o 
 -10   0   4    12769.44    12853.21    133.02 o 
  -8   0   4    38371.03    40653.62    379.05 o 
  -6   0   4     2933.83     3185.16     33.65 o 
  -4   0   4    98076.68    96413.52    765.69 o 
  -2   0   4     3776.58     3382.49     36.67 o 
   0   0   4    26308.30    25988.80    554.30 o 
   2   0   4     1499.97     1802.66     25.81 o 
   4   0   4    17599.26    19082.53    199.33 o 
   6   0   4    74677.55    80751.65    826.08 o 
   8   0   4     6485.84     5867.03     71.04 o 
  10   0   4      891.61     1100.09     24.84 o 
  12   0   4       57.71       42.37     14.00 o 
  14   0   4     3025.31     3128.19    116.01 o 
  16   0   4      216.50      237.75     41.45 o 
  18   0   4     1831.03     1892.51    130.12 o 
 -19   1   4      115.15       82.66     26.59 o 
 -17   1   4     2969.92     2906.94     59.32 o 
 -15   1   4     1562.79     1503.45     38.48 o 
 -13   1   4    16016.51    16034.21    140.15 o 
 -11   1   4      752.51      714.20     12.46 o 
  -9   1   4      134.22      225.65      6.62 o 
  -7   1   4     1160.90     1402.63     12.68 o 
  -5   1   4     1018.33     1309.33     11.37 o 
  -3   1   4     4771.19     4936.37     34.58 o 
  -1   1   4      202.51      188.59      4.79 o 
   1   1   4     7784.82     8178.21     71.34 o 
   3   1   4      216.83      245.03      5.59 o 
   5   1   4     3534.34     3355.27     33.10 o 
   7   1   4    28754.15    31024.12    261.35 o 
   9   1   4     2025.83     2186.60     25.86 o 
  11   1   4       57.10       49.42      5.22 o 
  13   1   4      538.60      525.66     19.85 o 
  15   1   4     1631.43     1615.93     55.75 o 
  17   1   4       36.34       21.84     14.30 o 
  19   1   4       60.91       47.01     20.11 o 
 -20   2   4      756.09      864.52     66.48 o 
 -18   2   4      165.28      146.96     16.17 o 
 -16   2   4     1517.05     1526.07     41.21 o 
 -14   2   4     5817.61     5693.15     78.15 o 
 -12   2   4      638.80      629.71     12.90 o 
 -10   2   4     7373.49     7380.45     62.15 o 
  -8   2   4     6251.09     6539.96     52.76 o 
  -6   2   4     1463.25     1327.09     13.61 o 
  -4   2   4     1169.26     1188.10     10.80 o 
  -2   2   4    39212.64    38914.86    248.48 o 
   0   2   4    48942.13    48159.10    330.13 o 
   2   2   4     8838.52     9296.71     77.10 o 
   4   2   4     8901.67     9007.09    111.96 o 
   6   2   4      444.76      700.32     15.37 o 
   8   2   4      240.18      384.74      9.36 o 
  10   2   4        6.74        9.74      4.36 o 
  12   2   4      249.15      251.60     13.13 o 
  14   2   4       49.02       36.12     12.74 o 
  16   2   4      256.66      260.60     17.92 o 
  18   2   4      207.28      217.13     26.75 o 
 -19   3   4       96.56       88.13     18.40 o 
 -17   3   4      428.13      393.73     24.74 o 
 -15   3   4      649.97      635.99     22.53 o 
 -13   3   4       64.31       61.28      6.45 o 
 -11   3   4        0.53       -2.76      3.67 o 
  -9   3   4     5422.37     5316.00     56.32 o 
  -7   3   4      108.82      119.51      6.56 o 
  -5   3   4     5851.34     6027.77     48.96 o 
  -3   3   4    21699.72    21722.76    142.53 o 
  -1   3   4    24605.85    24650.53    170.95 o 
   1   3   4     6263.96     6702.43     50.20 o 
   3   3   4    33278.80    34576.28    273.86 o 
   5   3   4     5404.44     6087.51     70.73 o 
   7   3   4      144.84      156.26      8.63 o 
   9   3   4     1720.87     1847.90     31.62 o 
  11   3   4       32.54       21.71      5.47 o 
  13   3   4        0.29        4.90      6.68 o 
  15   3   4      121.91       79.53     13.39 o 
  17   3   4      459.20      486.46     30.01 o 
 -18   4   4      700.83      654.54     39.87 o 
 -16   4   4        0.24       -9.44      9.62 o 
 -14   4   4      142.96      129.14     11.58 o 
 -12   4   4     1370.69     1327.93     22.48 o 
 -10   4   4      852.28      810.09     17.98 o 
  -8   4   4      807.24      733.18     13.18 o 
  -6   4   4     1364.63     1318.11     17.59 o 
  -4   4   4     2771.19     3040.69     27.47 o 
  -2   4   4     4876.04     5514.10     46.90 o 
   0   4   4     5472.47     5955.62     47.30 o 
   2   4   4     3414.72     3641.06     37.24 o 
   4   4   4     1264.75     1403.28     18.93 o 
   6   4   4    13573.23    15193.60    156.95 o 
   8   4   4     2744.33     2731.99     45.41 o 
  10   4   4      283.18      304.05     17.68 o 
  12   4   4      830.73      799.62     33.88 o 
  14   4   4      342.62      336.40     24.37 o 
  16   4   4       28.50       12.55     12.08 o 
  18   4   4       92.20       50.03     18.66 o 
 -17   5   4     1107.81     1133.93     49.93 o 
 -15   5   4      283.00      293.19     18.16 o 
 -13   5   4     2542.29     2520.96     43.44 o 
 -11   5   4      150.59      144.39     10.06 o 
  -9   5   4       13.12        9.81      4.15 o 
  -7   5   4      162.69      147.81      6.29 o 
  -5   5   4      600.93      541.39     12.39 o 
  -3   5   4     3687.03     3828.73     35.67 o 
  -1   5   4    22795.99    22684.59    187.47 o 
   1   5   4      386.10      501.00      9.35 o 
   3   5   4     3278.57     3005.07     33.42 o 
   5   5   4       56.30       60.56      5.04 o 
   7   5   4     1241.72     1204.50     20.39 o 
   9   5   4      349.51      374.64     17.85 o 
  11   5   4      704.80      736.88     32.28 o 
  13   5   4        0.11       -4.05     10.40 o 
  15   5   4      811.74      823.11     42.28 o 
  17   5   4        2.30        6.61     14.39 o 
 -16   6   4      128.66      153.91     21.99 o 
 -14   6   4      367.02      412.47     23.98 o 
 -12   6   4       16.83       19.47      8.19 o 
 -10   6   4        8.77        2.22      6.68 o 
  -8   6   4     2168.10     2156.19     31.47 o 
  -6   6   4      334.09      343.07     12.28 o 
  -4   6   4     1400.81     1333.88     18.50 o 
  -2   6   4     5251.27     5462.99     50.35 o 
   0   6   4     1015.86      882.81     12.89 o 
   2   6   4     3350.41     3229.69     37.05 o 
   4   6   4      540.00      504.14     15.59 o 
   6   6   4     2623.21     2641.22     35.02 o 
   8   6   4      360.65      353.10     11.54 o 
  10   6   4       57.01       42.53     11.65 o 
  12   6   4        8.26        1.26      9.86 o 
  14   6   4        4.32       -2.99     12.92 o 
  16   6   4       92.15       72.37     21.22 o 
 -15   7   4     1346.16     1291.75     61.27 o 
 -13   7   4       41.41       24.67     16.62 o 
 -11   7   4      619.01      571.97     29.39 o 
  -9   7   4      674.17      652.83     28.50 o 
  -7   7   4       21.92       16.43      7.22 o 
  -5   7   4    11671.62    11627.26    119.11 o 
  -3   7   4      562.36      573.48     13.17 o 
  -1   7   4      943.11      908.46     14.47 o 
   1   7   4       52.48       52.11      4.44 o 
   3   7   4     1363.32     1316.99     24.42 o 
   5   7   4     1258.42     1142.51     23.96 o 
   7   7   4     5580.91     5454.90     89.62 o 
   9   7   4      741.25      754.67     31.86 o 
  11   7   4      475.94      531.16     36.31 o 
  13   7   4     1977.22     1990.04    123.98 o 
  15   7   4       92.96      130.09     40.97 o 
 -14   8   4      913.80      913.41    156.60 o 
 -12   8   4      736.90      764.48     48.50 o 
 -10   8   4      214.06      199.17     22.33 o 
  -8   8   4        4.52        1.48      9.73 o 
  -6   8   4      279.06      250.47     16.71 o 
  -4   8   4      276.51      268.20     15.59 o 
  -2   8   4      354.27      338.64     13.94 o 
   0   8   4      716.30      684.67     19.26 o 
   2   8   4     2451.33     2711.38     61.29 o 
   4   8   4      490.07      432.88     22.59 o 
   6   8   4     5416.14     5568.90    108.58 o 
   8   8   4      823.68      759.42     74.79 o 
  10   8   4       10.67      -13.23     13.69 o 
  12   8   4      578.40      674.76    103.63 o 
 -13   9   4       64.51       51.67     30.25 o 
 -11   9   4       15.03       24.86     16.48 o 
  -9   9   4     2193.67     2209.64    108.36 o 
  -7   9   4     4874.51     4863.86     93.16 o 
  -5   9   4     1423.65     1373.12     37.98 o 
  -3   9   4      920.51      891.32     30.70 o 
  -1   9   4     1148.93     1159.59     26.57 o 
   1   9   4       17.43       24.20     13.90 o 
   3   9   4      678.75      580.22     25.92 o 
   5   9   4     2615.83     2563.00     56.80 o 
   7   9   4      554.40      520.29     33.66 o 
   9   9   4       40.73       36.30     19.37 o 
  11   9   4        2.80      -26.98     20.13 o 
 -10  10   4      444.94      426.20     35.60 o 
  -8  10   4      166.93      144.13     21.54 o 
  -6  10   4      469.95      431.61     28.47 o 
  -4  10   4      118.28      121.36     15.39 o 
  -2  10   4     6997.66     7357.91    104.38 o 
   0  10   4     1257.74     1280.08     43.23 o 
   2  10   4     1439.36     1525.71     41.58 o 
   4  10   4      829.94      859.14     36.75 o 
   6  10   4        6.48       -2.03     12.25 o 
   8  10   4       85.30       57.81     18.48 o 
  -5  11   4        2.01       -7.02     19.14 o 
  -3  11   4       27.95        9.74     14.31 o 
  -1  11   4     3313.33     3349.90     86.34 o 
   1  11   4      209.32      221.83     22.35 o 
   3  11   4     1091.81     1071.54     49.52 o 
   5  11   4      319.50      421.79     31.30 o 
 -19   1   5      523.12      452.05     36.40 o 
 -17   1   5      386.66      320.96     19.52 o 
 -15   1   5      495.82      480.57     23.75 o 
 -13   1   5     6246.28     6277.94     62.23 o 
 -11   1   5       51.62       36.10      3.07 o 
  -9   1   5     8625.15     8634.56     65.19 o 
  -7   1   5     6682.25     6565.29     45.11 o 
  -5   1   5    43201.26    42111.67    259.11 o 
  -3   1   5     1591.22     1609.24     13.43 o 
  -1   1   5    10757.53    10893.01     73.87 o 
   1   1   5      169.20      184.45      3.95 o 
   3   1   5     2857.54     2923.76     27.16 o 
   5   1   5     2347.34     2318.42     28.94 o 
   7   1   5     3125.83     2948.94     35.80 o 
   9   1   5     6018.64     6174.22     62.28 o 
  11   1   5     3589.74     3798.66     44.23 o 
  13   1   5      987.26      978.71     37.23 o 
  15   1   5      347.19      352.24     35.60 o 
  17   1   5       11.23       34.96     15.38 o 
  19   1   5       35.11       17.82     18.11 o 
 -20   2   5      123.66      101.76     22.94 o 
 -18   2   5      859.04      786.35     33.13 o 
 -16   2   5     1599.71     1548.25     42.20 o 
 -14   2   5        0.79       -8.02      5.94 o 
 -12   2   5     1464.64     1400.82     19.65 o 
 -10   2   5      145.69      222.09      7.33 o 
  -8   2   5     5962.89     6689.16     57.40 o 
  -6   2   5    11759.50    10875.69     77.46 o 
  -4   2   5     7050.40     7460.50     49.71 o 
  -2   2   5     2504.09     2327.27     18.66 o 
   0   2   5     2032.54     2005.06     17.28 o 
   2   2   5      882.26      942.04     11.91 o 
   4   2   5     4024.50     4541.69     57.98 o 
   6   2   5    11336.96    11339.48    105.08 o 
   8   2   5     3361.92     3394.73     42.55 o 
  10   2   5      956.88      940.54     19.41 o 
  12   2   5       17.28        8.65      6.59 o 
  14   2   5        3.00       -1.88      8.20 o 
  16   2   5      149.98      155.22     14.36 o 
  18   2   5      372.58      320.39     32.26 o 
 -19   3   5       97.05       65.67     19.25 o 
 -17   3   5      206.39      190.99     18.23 o 
 -15   3   5      195.42      188.39     15.67 o 
 -13   3   5     1055.12     1050.40     19.96 o 
 -11   3   5      571.95      632.91     14.04 o 
  -9   3   5    11113.28    11048.94     90.78 o 
  -7   3   5     2287.99     2304.39     25.12 o 
  -5   3   5      209.71      166.15      4.24 o 
  -3   3   5     2930.41     2946.84     22.38 o 
  -1   3   5     2419.79     2529.28     21.62 o 
   1   3   5       47.22       16.34      2.26 o 
   3   3   5       15.82       18.19      2.49 o 
   5   3   5       46.22       71.92      7.30 o 
   7   3   5        5.23       -1.39      3.82 o 
   9   3   5     2211.00     2232.28     32.75 o 
  11   3   5     1843.79     1852.56     31.51 o 
  13   3   5      312.11      297.04     19.02 o 
  15   3   5     1348.82     1442.56     41.19 o 
  17   3   5       15.40        5.77     12.67 o 
 -18   4   5      137.22      189.75     23.42 o 
 -16   4   5     2063.40     2187.74     65.54 o 
 -14   4   5      835.37      834.96     23.47 o 
 -12   4   5      401.08      376.80     13.03 o 
 -10   4   5     6935.78     6723.12     76.74 o 
  -8   4   5     7050.75     7026.94     64.96 o 
  -6   4   5    11043.23    11173.78     97.80 o 
  -4   4   5       36.62       29.76      2.81 o 
  -2   4   5     1468.12     1487.60     16.70 o 
   0   4   5    13141.49    13189.47    103.16 o 
   2   4   5      643.72      587.29     10.27 o 
   4   4   5      679.65      718.45     12.39 o 
   6   4   5     1457.41     1494.87     26.36 o 
   8   4   5     1698.38     1791.46     37.39 o 
  10   4   5     8645.97     9014.16    125.69 o 
  12   4   5      352.42      352.73     20.44 o 
  14   4   5     6044.67     6042.83    116.13 o 
  16   4   5       11.51       10.98     12.04 o 
 -17   5   5        3.22       -8.02     14.08 o 
 -15   5   5      205.73      209.41     17.17 o 
 -13   5   5     2378.32     2362.84     48.78 o 
 -11   5   5      437.12      436.48     16.67 o 
  -9   5   5    12003.83    11739.95    117.25 o 
  -7   5   5     4801.08     4851.19     55.46 o 
  -5   5   5      552.63      557.43     13.79 o 
  -3   5   5      183.01      225.40      8.95 o 
  -1   5   5     5536.04     5399.14     46.89 o 
   1   5   5     5847.83     5644.74     48.64 o 
   3   5   5      420.38      465.31     11.58 o 
   5   5   5     2370.45     2431.42     31.19 o 
   7   5   5       86.42       88.31      7.23 o 
   9   5   5       43.62       35.09      7.95 o 
  11   5   5      319.05      341.41     24.41 o 
  13   5   5       87.28       73.65     11.51 o 
  15   5   5     1591.03     1601.32     43.62 o 
  17   5   5      102.21       82.14     19.46 o 
 -16   6   5      631.05      670.02     51.54 o 
 -14   6   5     2371.16     2380.09     57.23 o 
 -12   6   5     3761.66     3949.33     76.55 o 
 -10   6   5      140.70      143.67     11.97 o 
  -8   6   5      694.01      715.19     19.45 o 
  -6   6   5    17747.48    17188.13    173.74 o 
  -4   6   5     7948.13     7910.46     67.60 o 
  -2   6   5     2071.78     2027.07     23.55 o 
   0   6   5     7582.07     7567.69     64.27 o 
   2   6   5      806.05      731.74     13.81 o 
   4   6   5       25.94       16.97      4.38 o 
   6   6   5     5812.33     5575.07     59.72 o 
   8   6   5     1312.36     1271.03     23.07 o 
  10   6   5     1109.10     1098.57     46.17 o 
  12   6   5       76.73       30.06     13.40 o 
  14   6   5      190.67      204.87     26.34 o 
  16   6   5       65.84       42.74     20.06 o 
 -15   7   5      229.99      191.79     28.09 o 
 -13   7   5      547.64      557.56     30.02 o 
 -11   7   5      497.38      455.54     27.35 o 
  -9   7   5      191.19      158.46     14.66 o 
  -7   7   5     5300.65     5229.05     76.22 o 
  -5   7   5     4161.83     4113.28     51.75 o 
  -3   7   5     1874.64     1814.86     25.71 o 
  -1   7   5      924.37      908.12     15.95 o 
   1   7   5        9.57        2.20      4.28 o 
   3   7   5     3764.42     3803.00     72.91 o 
   5   7   5      808.83      811.33     22.21 o 
   7   7   5     5086.95     5296.36     80.41 o 
   9   7   5       34.66       21.33      8.57 o 
  11   7   5      199.86      172.69     52.10 o 
  13   7   5      289.71      259.62     29.46 o 
  15   7   5      265.22      252.31     41.50 o 
 -14   8   5     1803.96     1927.73     95.00 o 
 -12   8   5       48.13       13.60     14.33 o 
 -10   8   5     1747.62     1890.68     60.36 o 
  -8   8   5     1540.29     1568.37     43.50 o 
  -6   8   5      106.22       95.85     11.80 o 
  -4   8   5     1549.03     1519.64     35.40 o 
  -2   8   5      560.72      614.62     21.38 o 
   0   8   5       25.14       24.96      5.54 o 
   2   8   5       33.21       18.06      7.01 o 
   4   8   5      378.19      368.57     23.05 o 
   6   8   5       64.69       78.25     14.22 o 
   8   8   5     1677.35     1580.34     48.21 o 
  10   8   5     1117.26     1114.18     56.77 o 
  12   8   5       31.67       50.66     52.97 o 
 -13   9   5        0.48       40.30     27.20 o 
 -11   9   5      125.81      109.51     20.80 o 
  -9   9   5     2174.20     2315.71     71.93 o 
  -7   9   5      262.84      212.76     20.56 o 
  -5   9   5     2060.26     1997.25     47.33 o 
  -3   9   5      494.13      496.79     16.10 o 
  -1   9   5      272.75      252.01     13.97 o 
   1   9   5      173.55      184.55     15.67 o 
   3   9   5        0.25        5.25     10.21 o 
   5   9   5        4.67      -10.20     11.17 o 
   7   9   5      175.05      146.69     21.11 o 
   9   9   5     2556.91     2541.65    109.29 o 
  11   9   5      722.72      713.91     49.00 o 
 -10  10   5      710.74      799.84     54.97 o 
  -8  10   5      138.61      113.25     20.49 o 
  -6  10   5       57.35       52.34     14.47 o 
  -4  10   5      141.53      144.73     16.38 o 
  -2  10   5       27.54        6.97      7.65 o 
   0  10   5     1630.12     1661.10     42.00 o 
   2  10   5        0.40      -22.69     11.98 o 
   4  10   5     1137.34     1080.03     40.22 o 
   6  10   5      163.15      162.75     20.19 o 
   8  10   5      189.15      231.10     40.89 o 
  -5  11   5      414.32      478.14     36.60 o 
  -3  11   5      176.85      174.26     22.89 o 
  -1  11   5       62.60       43.79     22.11 o 
   1  11   5      468.94      473.23     36.73 o 
   3  11   5       97.02      121.83     21.67 o 
 -20   0   6      379.21      308.21     45.51 o 
 -18   0   6      438.47      540.23     71.39 o 
 -16   0   6      214.97      208.87     16.62 o 
 -14   0   6     1773.65     1803.35     39.44 o 
 -12   0   6     2869.60     2718.08     39.11 o 
 -10   0   6      858.16      775.91     15.06 o 
  -8   0   6     1262.10     1673.37     28.60 o 
  -6   0   6    45727.13    47063.87    419.01 o 
  -4   0   6     4312.52     4369.27     46.33 o 
  -2   0   6    37250.45    36282.79    336.28 o 
   0   0   6        8.38       16.47      3.99 o 
   2   0   6    43154.91    45438.55    490.79 o 
   4   0   6      953.87     1118.22     17.66 o 
   6   0   6      200.08      143.39      7.00 o 
   8   0   6     2593.70     2302.33     33.68 o 
  10   0   6    10506.20    11410.90    180.41 o 
  12   0   6    11631.48    11676.56    485.92 o 
  14   0   6     2181.36     2404.26    135.87 o 
  16   0   6     1650.74     1625.26     83.28 o 
  18   0   6     1734.59     1826.37     96.72 o 
 -19   1   6      899.50      893.95     48.40 o 
 -17   1   6      548.78      521.53     25.53 o 
 -15   1   6     7006.12     6935.94     99.05 o 
 -13   1   6     3640.13     3631.60     39.67 o 
 -11   1   6      663.61      666.14     10.82 o 
  -9   1   6    11911.08    12379.36     98.73 o 
  -7   1   6       63.43       37.11      3.12 o 
  -5   1   6     9291.71     8926.17     59.69 o 
  -3   1   6      994.63      953.42      9.77 o 
  -1   1   6    19695.94    19060.77    127.14 o 
   1   1   6      631.22      643.63      8.10 o 
   3   1   6     4281.21     4391.60     36.25 o 
   5   1   6       35.24       59.90      6.07 o 
   7   1   6     6189.50     6600.63     62.67 o 
   9   1   6    13619.35    14809.96    136.99 o 
  11   1   6     1731.76     1643.56     24.38 o 
  13   1   6     1063.14      954.57     31.91 o 
  15   1   6      477.77      383.34     34.81 o 
  17   1   6      474.38      558.91     50.39 o 
 -20   2   6      645.71      658.27     65.05 o 
 -18   2   6     3295.54     3308.60     76.33 o 
 -16   2   6     1528.57     1577.06     42.96 o 
 -14   2   6     1126.81     1104.27     27.73 o 
 -12   2   6      486.65      461.98     11.75 o 
 -10   2   6      170.46      152.59      7.53 o 
  -8   2   6       14.14        6.82      2.46 o 
  -6   2   6     7543.40     7715.77     55.86 o 
  -4   2   6     1629.09     1788.60     15.26 o 
  -2   2   6     3269.64     3132.93     23.77 o 
   0   2   6     1716.22     1780.81     15.69 o 
   2   2   6    30499.63    30024.64    293.55 o 
   4   2   6     2297.73     2412.18     30.16 o 
   6   2   6     6231.03     6611.85     65.23 o 
   8   2   6        0.92       13.24      3.86 o 
  10   2   6       84.28      127.51      9.49 o 
  12   2   6      828.09      766.66     26.09 o 
  14   2   6      366.32      373.97     22.20 o 
  16   2   6       75.62       64.05     10.81 o 
  18   2   6       89.86       58.14     19.70 o 
 -19   3   6       12.63        7.51     18.23 o 
 -17   3   6      411.64      471.75     29.17 o 
 -15   3   6      517.48      506.90     26.18 o 
 -13   3   6      740.36      761.83     18.29 o 
 -11   3   6     1338.90     1249.81     20.27 o 
  -9   3   6      729.57      701.34     13.60 o 
  -7   3   6       71.36       77.18      5.39 o 
  -5   3   6     1166.10     1196.10     12.28 o 
  -3   3   6    21533.06    22684.46    148.56 o 
  -1   3   6     3761.91     3820.89     30.72 o 
   1   3   6    39804.30    40156.95    271.65 o 
   3   3   6    16077.34    16521.57    135.87 o 
   5   3   6     6176.47     6574.24     64.39 o 
   7   3   6     2051.55     2090.09     34.25 o 
   9   3   6      462.48      508.96     14.30 o 
  11   3   6     1579.35     1579.34     30.10 o 
  13   3   6      219.01      210.38     16.88 o 
  15   3   6       95.01      127.51     19.72 o 
  17   3   6       16.37       -2.89     12.82 o 
 -18   4   6       82.37       55.46     17.96 o 
 -16   4   6       59.44       50.53     14.66 o 
 -14   4   6       21.36       16.15     11.67 o 
 -12   4   6     1049.42     1013.60     21.90 o 
 -10   4   6      346.91      317.11     11.77 o 
  -8   4   6     2336.45     2343.00     28.14 o 
  -6   4   6     2488.16     2662.33     29.61 o 
  -4   4   6     8854.86     9112.50     70.52 o 
  -2   4   6      723.31      730.24     11.85 o 
   0   4   6     2147.38     2489.54     24.16 o 
   2   4   6     2092.58     2638.29     27.12 o 
   4   4   6      217.49      277.17      7.48 o 
   6   4   6      105.27      109.55      8.04 o 
   8   4   6      417.55      376.31     22.29 o 
  10   4   6      823.30      896.95     33.00 o 
  12   4   6     1051.07     1071.70     28.88 o 
  14   4   6        3.26      -17.34     11.97 o 
  16   4   6       17.74       14.93     12.64 o 
 -17   5   6     4928.56     5205.47    140.95 o 
 -15   5   6      907.60      931.75     35.20 o 
 -13   5   6     3218.02     3267.50     66.02 o 
 -11   5   6       10.50       13.18      6.24 o 
  -9   5   6      389.08      381.19     12.95 o 
  -7   5   6      103.35       82.16      7.55 o 
  -5   5   6     5488.60     5611.10     54.02 o 
  -3   5   6     2695.75     2365.42     26.43 o 
  -1   5   6     9203.15     9213.50     73.56 o 
   1   5   6     2430.29     2430.16     24.68 o 
   3   5   6     9566.56     9159.75     86.11 o 
   5   5   6     1245.10     1095.61     18.32 o 
   7   5   6      631.50      573.79     17.40 o 
   9   5   6      809.19      864.82     36.67 o 
  11   5   6      109.68      115.82     16.28 o 
  13   5   6     1157.73     1115.98     58.84 o 
  15   5   6      202.50      160.08     17.11 o 
 -16   6   6       72.02       80.28     16.99 o 
 -14   6   6      385.60      385.17     27.92 o 
 -12   6   6     2251.31     2293.96     54.41 o 
 -10   6   6      299.53      270.42     16.14 o 
  -8   6   6     2296.60     2243.12     36.87 o 
  -6   6   6       50.55       42.34      5.60 o 
  -4   6   6      468.13      391.50     11.48 o 
  -2   6   6      167.02      171.80      6.96 o 
   0   6   6       99.73       72.72      5.07 o 
   2   6   6     3129.10     3156.60     36.35 o 
   4   6   6      614.38      668.94     16.33 o 
   6   6   6     1370.17     1327.17     21.78 o 
   8   6   6      151.72      188.02     11.89 o 
  10   6   6        1.10       -6.89      8.99 o 
  12   6   6       97.48       83.24     16.06 o 
  14   6   6       92.25       69.98     20.02 o 
 -15   7   6        0.14       13.21     19.38 o 
 -13   7   6      392.42      392.06     28.15 o 
 -11   7   6      722.84      683.21     49.90 o 
  -9   7   6      223.02      234.36     16.86 o 
  -7   7   6       29.39       35.45      8.89 o 
  -5   7   6       16.90       12.75      6.02 o 
  -3   7   6      424.67      385.64     11.79 o 
  -1   7   6     1996.52     1814.03     22.90 o 
   1   7   6      611.67      555.45     15.92 o 
   3   7   6      225.62      154.86     10.56 o 
   5   7   6      333.69      335.45     13.65 o 
   7   7   6      107.97       74.73     10.62 o 
   9   7   6      625.48      650.30     30.49 o 
  11   7   6     2448.26     2492.82     89.13 o 
  13   7   6      291.61      323.95     33.56 o 
 -14   8   6     5136.58     5478.48    183.65 o 
 -12   8   6      931.26      888.41     43.33 o 
 -10   8   6     1277.61     1233.65     50.22 o 
  -8   8   6      549.45      632.48     30.60 o 
  -6   8   6     1777.93     1730.19     51.73 o 
  -4   8   6     1329.76     1256.31     24.28 o 
  -2   8   6     7063.93     7067.09     84.64 o 
   0   8   6      189.99      177.11      9.33 o 
   2   8   6     1933.76     1992.95     40.56 o 
   4   8   6       35.65       10.69      9.84 o 
   6   8   6        0.79        7.69      9.57 o 
   8   8   6     2891.55     2737.32     69.75 o 
  10   8   6      689.45      864.02     93.27 o 
  12   8   6       22.32      -23.03     41.45 o 
 -13   9   6       56.50       16.80     27.11 o 
 -11   9   6       69.38       48.36     17.99 o 
  -9   9   6       78.55       58.39     14.95 o 
  -7   9   6      113.65      122.69     17.05 o 
  -5   9   6     1872.88     1888.34     45.58 o 
  -3   9   6     1092.10     1063.99     25.39 o 
  -1   9   6      627.14      648.51     19.94 o 
   1   9   6      618.46      643.98     27.38 o 
   3   9   6      224.05      246.02     19.42 o 
   5   9   6       23.95       14.68     12.24 o 
   7   9   6      732.55      697.65     38.02 o 
   9   9   6     1484.19     1469.85     75.84 o 
  11   9   6       69.61       17.99     20.97 o 
 -10  10   6       37.47       62.97     23.71 o 
  -8  10   6       57.66       37.63     15.43 o 
  -6  10   6       16.27       17.78     13.32 o 
  -4  10   6     1244.38     1160.86     38.24 o 
  -2  10   6     1112.65     1203.26     27.90 o 
   0  10   6      844.84      963.28     33.86 o 
   2  10   6     8735.62     9086.06    150.48 o 
   4  10   6      545.36      571.04     30.60 o 
   6  10   6     1673.30     1644.81     50.54 o 
   8  10   6      667.63      581.41     50.77 o 
  -5  11   6      363.99      341.33     31.74 o 
  -3  11   6      390.26      454.68     35.04 o 
  -1  11   6        8.56        7.70     16.57 o 
   1  11   6      815.48      732.38     42.07 o 
   3  11   6      213.89      225.89     25.40 o 
 -19   1   7      165.92       99.37     18.64 o 
 -17   1   7      614.15      637.89     29.12 o 
 -15   1   7      289.69      250.02     16.79 o 
 -13   1   7     6928.59     7014.66     67.52 o 
 -11   1   7     1585.19     1666.28     19.68 o 
  -9   1   7    11850.98    12128.95     94.24 o 
  -7   1   7      745.42      589.36      9.84 o 
  -5   1   7       52.25      110.17      4.30 o 
  -3   1   7    14071.03    13404.92     89.66 o 
  -1   1   7     3887.07     3784.41     28.41 o 
   1   1   7      482.89      540.60      7.43 o 
   3   1   7        1.01        2.02      1.52 o 
   5   1   7     5327.12     5526.28     57.50 o 
   7   1   7     3482.70     3850.93     40.40 o 
   9   1   7     3370.93     3474.01     39.73 o 
  11   1   7      566.16      568.77     20.14 o 
  13   1   7     1025.82     1028.17     35.90 o 
  15   1   7      330.75      313.53     37.03 o 
  17   1   7      127.81       91.52     20.59 o 
 -20   2   7      205.98      279.00     42.34 o 
 -18   2   7      600.80      554.37     31.67 o 
 -16   2   7      601.90      543.63     29.39 o 
 -14   2   7       15.85       11.33      7.43 o 
 -12   2   7      286.87      315.14     12.20 o 
 -10   2   7     7459.98     7448.67     66.42 o 
  -8   2   7        3.67       13.32      2.48 o 
  -6   2   7     2995.82     2705.97     23.36 o 
  -4   2   7    19804.08    20050.19    148.61 o 
  -2   2   7    22035.61    22316.16    143.31 o 
   0   2   7     1294.34     1456.16     14.41 o 
   2   2   7     2512.36     2612.11     23.76 o 
   4   2   7     1372.67     1383.66     17.26 o 
   6   2   7     3156.43     3252.57     38.68 o 
   8   2   7     1744.23     1868.98     27.28 o 
  10   2   7     7175.99     7074.76     83.23 o 
  12   2   7     1524.50     1562.66     44.55 o 
  14   2   7     1298.15     1287.57     40.81 o 
  16   2   7     1026.56      950.44     39.23 o 
  18   2   7      101.86       52.80     20.00 o 
 -19   3   7      367.75      286.05     42.95 o 
 -17   3   7      995.51      991.86     44.98 o 
 -15   3   7      243.39      278.09     17.90 o 
 -13   3   7     2816.78     2778.41     40.90 o 
 -11   3   7     3449.62     3210.93     42.01 o 
  -9   3   7     1218.25     1186.65     19.10 o 
  -7   3   7    13251.86    13343.07    107.47 o 
  -5   3   7    26993.08    27547.86    193.04 o 
  -3   3   7     1829.62     1956.89     18.80 o 
  -1   3   7     3626.97     3659.23     30.08 o 
   1   3   7      661.24      578.40      8.20 o 
   3   3   7      774.49      770.42     12.90 o 
   5   3   7      857.86      973.95     15.20 o 
   7   3   7       50.36       60.05      5.42 o 
   9   3   7      718.07      645.90     17.07 o 
  11   3   7      837.87      742.52     29.07 o 
  13   3   7     4769.16     4860.84    105.74 o 
  15   3   7       17.85       17.22     11.29 o 
  17   3   7     1692.23     1626.66     71.70 o 
 -18   4   7      334.82      318.60     33.79 o 
 -16   4   7      560.00      568.38     30.11 o 
 -14   4   7        4.66        0.82      8.53 o 
 -12   4   7     2427.45     2391.43     38.61 o 
 -10   4   7     7164.31     7223.05     73.99 o 
  -8   4   7      450.06      526.28     13.50 o 
  -6   4   7    15130.11    14318.46    112.72 o 
  -4   4   7     1438.57     1351.72     15.54 o 
  -2   4   7     1440.74     1399.99     16.39 o 
   0   4   7        1.61        3.58      2.20 o 
   2   4   7    12006.45    12060.51    102.26 o 
   4   4   7     2968.34     2775.80     32.49 o 
   6   4   7      982.96      930.18     18.12 o 
   8   4   7      225.81      191.22      9.67 o 
  10   4   7        6.54       10.55      5.52 o 
  12   4   7      927.70      960.34     34.79 o 
  14   4   7      519.11      522.13     31.59 o 
  16   4   7      210.94      226.02     25.31 o 
 -17   5   7      532.58      467.55     40.14 o 
 -15   5   7      118.97      129.02     17.08 o 
 -13   5   7       11.43       10.20      9.94 o 
 -11   5   7        2.74        2.00      6.01 o 
  -9   5   7     1333.11     1292.96     19.95 o 
  -7   5   7     3359.87     3059.17     41.77 o 
  -5   5   7    11431.07    11517.33     96.73 o 
  -3   5   7      553.42      595.71     11.97 o 
  -1   5   7      667.35      592.16     11.09 o 
   1   5   7       85.21       98.98      5.32 o 
   3   5   7     9833.54     9764.34     91.57 o 
   5   5   7     1615.90     1551.47     23.70 o 
   7   5   7      252.56      213.55      8.69 o 
   9   5   7       24.88       31.97      9.03 o 
  11   5   7       14.99        8.96      6.51 o 
  13   5   7      360.24      345.25     21.32 o 
  15   5   7        5.95       18.36     12.49 o 
 -16   6   7        0.29       -0.16     13.26 o 
 -14   6   7     2178.92     2234.50     63.82 o 
 -12   6   7     1729.20     1734.99     50.58 o 
 -10   6   7     6535.28     6451.01     95.00 o 
  -8   6   7     5528.58     5469.74     70.14 o 
  -6   6   7       31.68       19.72      5.38 o 
  -4   6   7     5868.16     5746.95     54.15 o 
  -2   6   7    11780.72    11383.00     91.59 o 
   0   6   7      181.19      188.13      7.02 o 
   2   6   7     1383.27     1446.49     25.13 o 
   4   6   7     1501.82     1437.64     24.51 o 
   6   6   7     4324.13     4318.00     51.28 o 
   8   6   7      893.78      882.15     23.48 o 
  10   6   7     6348.35     6402.07    121.79 o 
  12   6   7       26.16       35.58     14.17 o 
  14   6   7      381.66      350.31     39.01 o 
 -15   7   7      173.98      186.96     22.18 o 
 -13   7   7     1019.37      987.27     49.53 o 
 -11   7   7      860.85      821.49     36.87 o 
  -9   7   7     1120.16     1115.30     33.59 o 
  -7   7   7      126.69      130.22     17.87 o 
  -5   7   7     1334.67     1370.13     24.27 o 
  -3   7   7     9622.55     9398.02     90.73 o 
  -1   7   7      242.49      205.95     10.73 o 
   1   7   7      421.48      357.69     13.65 o 
   3   7   7      951.24      947.73     26.97 o 
   5   7   7     1585.14     1592.24     31.18 o 
   7   7   7      138.62      155.42     12.03 o 
   9   7   7     2600.49     2596.42     76.40 o 
  11   7   7      906.04     1045.81     60.19 o 
  13   7   7      112.89       89.14     26.98 o 
 -14   8   7        2.61       25.39     17.53 o 
 -12   8   7     1495.83     1434.93     70.14 o 
 -10   8   7     1148.65     1135.36     51.19 o 
  -8   8   7      100.21      104.98     15.65 o 
  -6   8   7     3002.76     2942.15     55.42 o 
  -4   8   7     1305.34     1289.23     25.15 o 
  -2   8   7      337.16      298.09     13.97 o 
   0   8   7     2981.59     3039.01     48.90 o 
   2   8   7      118.69      128.37     12.49 o 
   4   8   7     1240.41     1222.81     47.90 o 
   6   8   7      268.33      226.97     19.22 o 
   8   8   7      330.55      327.42     30.58 o 
  10   8   7       26.40        0.53     16.84 o 
  12   8   7      713.17      672.46    105.93 o 
 -13   9   7        1.45       16.37     29.31 o 
 -11   9   7      663.86      675.60     43.12 o 
  -9   9   7      932.11      926.10     40.30 o 
  -7   9   7     2698.46     2836.94     65.68 o 
  -5   9   7     1267.80     1295.04     38.36 o 
  -3   9   7      241.35      236.09     14.70 o 
  -1   9   7       30.00       28.31      7.20 o 
   1   9   7       59.33       69.11     11.73 o 
   3   9   7     1404.66     1387.85     48.01 o 
   5   9   7      189.58      146.59     19.05 o 
   7   9   7      469.95      485.43     32.94 o 
   9   9   7      517.96      558.84     49.16 o 
 -10  10   7       18.36       23.37     20.07 o 
  -8  10   7       26.10       46.33     15.80 o 
  -6  10   7      514.39      555.92     36.56 o 
  -4  10   7       71.77       38.03     12.34 o 
  -2  10   7       36.07       56.71      9.09 o 
   0  10   7      628.67      657.16     34.57 o 
   2  10   7      177.79      193.79     20.21 o 
   4  10   7      387.77      411.47     26.78 o 
   6  10   7       71.11       63.98     20.83 o 
   8  10   7      289.38      273.25     42.89 o 
  -5  11   7      820.50      736.09     44.62 o 
  -3  11   7      184.97      153.81     24.46 o 
  -1  11   7      426.20      415.98     33.16 o 
   1  11   7      394.51      367.33     47.56 o 
   3  11   7      124.94       95.37     20.34 o 
 -20   0   8      910.84      824.45     96.72 o 
 -18   0   8      618.62      531.98     76.00 o 
 -16   0   8     3728.59     3789.54     93.40 o 
 -14   0   8     1216.81     1251.37     34.69 o 
 -12   0   8     7063.54     7126.83     86.96 o 
 -10   0   8     6674.17     6091.59     82.53 o 
  -8   0   8     3819.24     4313.54     56.49 o 
  -6   0   8    14591.66    15304.68    149.60 o 
  -4   0   8    14377.15    13654.77    165.05 o 
  -2   0   8    43277.37    43238.26    420.18 o 
   0   0   8     7386.62     7764.85     78.35 o 
   2   0   8    38205.42    39778.76    390.09 o 
   4   0   8     1614.31     1582.38     25.37 o 
   6   0   8     7997.14     8777.82    113.85 o 
   8   0   8     3116.01     3490.66     47.67 o 
  10   0   8      501.51      527.67     18.19 o 
  12   0   8     1295.31     1353.27     64.48 o 
  14   0   8     4784.02     4569.01    216.48 o 
  16   0   8      781.46      911.96     94.42 o 
  18   0   8      320.00      276.20     46.06 o 
 -19   1   8      120.25      132.24     29.08 o 
 -17   1   8       57.58       29.28     18.14 o 
 -15   1   8      613.70      567.67     28.13 o 
 -13   1   8        0.35        0.08      3.94 o 
 -11   1   8     2567.86     2599.14     29.48 o 
  -9   1   8      964.78      984.95     13.66 o 
  -7   1   8      162.80      124.22      4.82 o 
  -5   1   8      803.97      953.36     10.84 o 
  -3   1   8     6486.10     6156.00     47.44 o 
  -1   1   8    18092.87    18734.30    123.74 o 
   1   1   8     4049.54     4014.29     32.91 o 
   3   1   8     1975.48     1969.59     19.19 o 
   5   1   8       15.18       23.23      3.01 o 
   7   1   8     4688.16     4871.28     49.52 o 
   9   1   8      484.41      574.07     13.77 o 
  11   1   8     7774.57     7702.04    111.12 o 
  13   1   8      343.02      401.43     19.82 o 
  15   1   8     1007.73     1068.30     62.30 o 
  17   1   8       51.26       22.79     15.46 o 
 -20   2   8      145.00      152.83     26.74 o 
 -18   2   8     5600.18     5794.72    151.73 o 
 -16   2   8      165.34      140.36     18.64 o 
 -14   2   8     5617.87     5637.60     82.87 o 
 -12   2   8     2070.41     2063.43     32.11 o 
 -10   2   8       51.00       27.37      3.48 o 
  -8   2   8     6217.31     6835.55     58.51 o 
  -6   2   8     9474.45     9410.07     70.33 o 
  -4   2   8     1845.22     1843.91     17.45 o 
  -2   2   8      783.12      694.12      8.52 o 
   0   2   8     4595.64     4539.60     35.02 o 
   2   2   8     2503.93     2422.74     22.36 o 
   4   2   8    15482.36    15794.37    133.99 o 
   6   2   8    11978.06    12051.68    105.27 o 
   8   2   8      487.01      514.55     14.14 o 
  10   2   8      234.37      279.93     12.77 o 
  12   2   8      940.75     1003.90     38.89 o 
  14   2   8     2932.02     2826.05     83.43 o 
  16   2   8     1210.97     1178.48     47.20 o 
 -19   3   8      322.38      338.74     44.58 o 
 -17   3   8      881.20      953.69     65.20 o 
 -15   3   8     1066.51     1085.37     36.49 o 
 -13   3   8     2540.00     2465.89     41.65 o 
 -11   3   8       80.89      103.13      7.30 o 
  -9   3   8       98.60      139.54      5.38 o 
  -7   3   8     3659.50     4228.84     39.69 o 
  -5   3   8     1790.63     1509.22     15.88 o 
  -3   3   8     3311.73     3643.22     36.22 o 
  -1   3   8       55.57       47.10      3.34 o 
   1   3   8     9389.51     9899.09     79.12 o 
   3   3   8       61.72      103.07      5.32 o 
   5   3   8     8827.58     8813.49     85.51 o 
   7   3   8      405.79      422.75     12.68 o 
   9   3   8     1146.59     1213.03     23.01 o 
  11   3   8      314.26      269.06     16.20 o 
  13   3   8        1.19       -1.48     11.29 o 
  15   3   8      621.41      627.81     37.40 o 
  17   3   8        2.41       32.83     18.72 o 
 -18   4   8      934.24      902.41     54.96 o 
 -16   4   8      168.17      187.54     19.18 o 
 -14   4   8      140.27      133.14     20.37 o 
 -12   4   8      247.88      234.06     14.33 o 
 -10   4   8      284.97      260.61     11.19 o 
  -8   4   8     6527.79     6731.65     66.25 o 
  -6   4   8        3.57        0.28      2.43 o 
  -4   4   8     6247.55     6713.32     54.34 o 
  -2   4   8     3341.46     3720.28     34.06 o 
   0   4   8        0.24       -1.01      2.25 o 
   2   4   8      855.20      970.47     15.12 o 
   4   4   8      897.15      899.40     16.80 o 
   6   4   8        5.84       15.00      4.39 o 
   8   4   8      266.71      254.12     13.44 o 
  10   4   8      282.65      290.83     15.17 o 
  12   4   8      692.01      645.12     34.50 o 
  14   4   8     1708.55     1624.33     48.79 o 
  16   4   8        3.59        1.81     17.80 o 
 -17   5   8      302.36      367.80     28.82 o 
 -15   5   8     2406.83     2554.26     63.35 o 
 -13   5   8      678.94      706.18     29.72 o 
 -11   5   8     2658.94     2526.58     44.86 o 
  -9   5   8      144.54      130.41      7.32 o 
  -7   5   8      523.91      529.95     14.18 o 
  -5   5   8      511.22      535.33     12.13 o 
  -3   5   8     3281.01     3094.62     30.00 o 
  -1   5   8       46.07       37.86      4.16 o 
   1   5   8    12022.53    11614.18    103.15 o 
   3   5   8      247.58      249.60      9.55 o 
   5   5   8     7905.73     7831.46     82.76 o 
   7   5   8      234.16      249.85      9.83 o 
   9   5   8     1318.63     1298.26     27.31 o 
  11   5   8       61.72       48.91      9.45 o 
  13   5   8      119.61       84.75     14.71 o 
  15   5   8      217.35      201.94     22.87 o 
 -16   6   8      314.83      295.61     30.91 o 
 -14   6   8      442.27      427.35     39.84 o 
 -12   6   8       95.16       99.41     16.31 o 
 -10   6   8      573.95      598.64     24.58 o 
  -8   6   8     1631.61     1626.00     28.92 o 
  -6   6   8      895.56      887.98     20.87 o 
  -4   6   8      175.05      156.81      7.11 o 
  -2   6   8     4217.97     4040.15     40.05 o 
   0   6   8      233.44      212.53      7.44 o 
   2   6   8     1079.40     1021.38     24.72 o 
   4   6   8       55.85       41.75      6.31 o 
   6   6   8      820.91      748.53     20.99 o 
   8   6   8       43.01       54.00      7.32 o 
  10   6   8       62.29       66.54      9.70 o 
  12   6   8      126.01      120.48     18.95 o 
  14   6   8      294.66      274.63     38.94 o 
 -15   7   8       78.06       50.85     18.24 o 
 -13   7   8        6.84       -2.96     12.14 o 
 -11   7   8     1050.50     1093.73     42.13 o 
  -9   7   8     1630.33     1601.32     40.65 o 
  -7   7   8     1199.64     1197.22     31.40 o 
  -5   7   8       55.98       57.20      6.47 o 
  -3   7   8     1694.82     1628.90     24.79 o 
  -1   7   8      418.16      347.97     10.89 o 
   1   7   8     4851.06     4634.20     71.11 o 
   3   7   8     3978.03     3679.61     53.45 o 
   5   7   8      549.75      551.93     23.50 o 
   7   7   8      634.44      611.61     27.75 o 
   9   7   8     1154.53     1084.35     44.25 o 
  11   7   8       54.07       42.44     14.30 o 
  13   7   8       15.97       -5.35     24.89 o 
 -14   8   8      809.56      856.19     47.68 o 
 -12   8   8      320.22      370.54     30.82 o 
 -10   8   8     1464.87     1471.27     57.17 o 
  -8   8   8       21.73       14.64     10.77 o 
  -6   8   8        5.41        4.64      8.36 o 
  -4   8   8      681.73      720.51     25.28 o 
  -2   8   8     3575.23     3794.96     52.87 o 
   0   8   8      276.19      305.73     16.75 o 
   2   8   8     2377.92     2574.97     49.44 o 
   4   8   8      927.83      852.59     30.38 o 
   6   8   8      102.17      130.14     22.94 o 
   8   8   8      473.87      478.84     28.30 o 
  10   8   8      304.52      251.05     30.68 o 
  12   8   8     1829.83     1876.89    175.02 o 
 -13   9   8      627.83      661.09     46.48 o 
 -11   9   8      866.52      842.97     48.30 o 
  -9   9   8      100.08       74.09     16.09 o 
  -7   9   8      266.08      224.65     21.37 o 
  -5   9   8        0.13      -14.04      8.91 o 
  -3   9   8      915.31      882.55     24.40 o 
  -1   9   8     2656.56     2679.73     47.26 o 
   1   9   8       70.17       69.29     12.00 o 
   3   9   8      753.15      704.27     36.71 o 
   5   9   8      184.32      204.34     35.86 o 
   7   9   8      725.14      879.94     45.87 o 
   9   9   8      430.16      378.81     42.06 o 
 -10  10   8       14.41      -20.53     18.12 o 
  -8  10   8        7.74        5.32     13.57 o 
  -6  10   8      219.95      204.27     21.80 o 
  -4  10   8       21.19       31.35     11.89 o 
  -2  10   8      581.90      639.71     23.57 o 
   0  10   8     1134.95     1183.43     45.78 o 
   2  10   8      568.13      541.06     30.14 o 
   4  10   8     3105.96     3126.72     69.45 o 
   6  10   8     2008.81     2127.75     70.21 o 
  -5  11   8     1546.29     1509.42     60.20 o 
  -3  11   8      259.35      258.23     28.84 o 
  -1  11   8      165.35      150.28     29.65 o 
   1  11   8        0.31       -7.91     15.88 o 
 -19   1   9       94.00       65.22     19.93 o 
 -17   1   9       66.27       45.75     13.77 o 
 -15   1   9      583.08      564.48     18.98 o 
 -13   1   9      608.50      621.23     14.64 o 
 -11   1   9     3526.34     3386.73     34.05 o 
  -9   1   9     3333.46     3383.89     33.21 o 
  -7   1   9    18581.71    18357.34    137.20 o 
  -5   1   9     4956.54     5150.09     38.26 o 
  -3   1   9     3790.57     3494.60     29.77 o 
  -1   1   9     1339.20     1380.82     14.00 o 
   1   1   9     2024.34     2045.60     20.05 o 
   3   1   9     1122.63     1181.41     14.60 o 
   5   1   9     1110.55     1056.86     13.95 o 
   7   1   9      199.90      177.04      9.65 o 
   9   1   9     6021.42     6141.26     64.24 o 
  11   1   9      214.29      211.89     13.97 o 
  13   1   9     1201.47     1197.74     33.51 o 
  15   1   9      114.30      102.41     27.54 o 
  17   1   9       20.82        5.65     18.49 o 
 -20   2   9      185.29      201.75     29.01 o 
 -18   2   9     1976.26     2069.50     63.49 o 
 -16   2   9      546.09      507.30     34.57 o 
 -14   2   9       70.47       68.38      9.86 o 
 -12   2   9     1052.11     1026.72     17.85 o 
 -10   2   9     3624.95     3452.66     35.35 o 
  -8   2   9     4446.01     4642.62     41.47 o 
  -6   2   9     8460.84     8881.76     69.04 o 
  -4   2   9      647.07      461.29      8.30 o 
  -2   2   9     5815.47     6148.94     47.11 o 
   0   2   9    25779.58    26822.46    188.57 o 
   2   2   9        7.22       12.93      3.34 o 
   4   2   9        3.71        0.61      2.50 o 
   6   2   9      278.78      282.71      8.99 o 
   8   2   9     3493.00     3517.50     45.36 o 
  10   2   9       45.56       55.09      8.54 o 
  12   2   9     3096.03     3267.50     76.84 o 
  14   2   9     1058.74     1052.52     37.84 o 
  16   2   9      865.70      910.00     74.28 o 
 -19   3   9      163.66       97.19     23.18 o 
 -17   3   9      297.37      345.48     33.91 o 
 -15   3   9      325.56      275.22     25.58 o 
 -13   3   9       15.81       16.32      6.83 o 
 -11   3   9      648.93      768.76     18.74 o 
  -9   3   9     4878.65     4715.44     44.55 o 
  -7   3   9     3851.14     3836.40     36.15 o 
  -5   3   9     1946.90     2274.70     24.44 o 
  -3   3   9    14950.24    15536.62    109.79 o 
  -1   3   9     3384.79     3380.22     32.87 o 
   1   3   9      509.85      521.54      9.07 o 
   3   3   9        5.81        4.28      2.93 o 
   5   3   9     3958.20     3979.56     46.57 o 
   7   3   9       80.47       97.80      7.05 o 
   9   3   9      527.75      520.78     17.53 o 
  11   3   9      807.99      720.29     43.93 o 
  13   3   9       60.17       35.48     13.23 o 
  15   3   9      559.11      548.05     30.33 o 
  17   3   9      775.53      815.68     55.18 o 
 -18   4   9       63.42       55.88     20.72 o 
 -16   4   9        0.62        6.40     12.85 o 
 -14   4   9      386.57      385.81     30.75 o 
 -12   4   9      151.96      122.18     11.13 o 
 -10   4   9      310.47      265.58     15.31 o 
  -8   4   9     7425.03     7211.59     63.34 o 
  -6   4   9    13198.37    12726.47    101.62 o 
  -4   4   9     3139.72     3072.98     30.82 o 
  -2   4   9    15060.34    14578.46    112.03 o 
   0   4   9     2081.83     2113.70     22.87 o 
   2   4   9      682.00      707.33     22.31 o 
   4   4   9     2401.06     2324.71     32.70 o 
   6   4   9    11330.41    11512.90    121.22 o 
   8   4   9      112.50      120.75      8.63 o 
  10   4   9     2423.13     2291.51     49.30 o 
  12   4   9     1069.53      982.45     37.57 o 
  14   4   9        0.64       -6.85     14.96 o 
  16   4   9      551.25      603.27     40.52 o 
 -17   5   9     4449.42     4621.96    108.54 o 
 -15   5   9      518.64      488.59     44.25 o 
 -13   5   9     3757.01     3689.29     82.91 o 
 -11   5   9      499.42      513.87     26.09 o 
  -9   5   9     1218.33     1175.64     22.35 o 
  -7   5   9       59.28       78.11      5.02 o 
  -5   5   9     3211.32     3112.93     31.45 o 
  -3   5   9     6906.40     6663.18     56.78 o 
  -1   5   9     1222.11     1187.73     23.89 o 
   1   5   9      634.32      641.05     13.14 o 
   3   5   9     1645.47     1642.27     24.34 o 
   5   5   9     3925.09     3831.56     46.99 o 
   7   5   9     2680.96     2734.56     40.92 o 
   9   5   9      266.26      258.26     15.51 o 
  11   5   9        0.27       -5.97      9.12 o 
  13   5   9     1054.48     1067.06     40.69 o 
  15   5   9      188.77      189.28     20.84 o 
 -16   6   9       82.49       64.80     16.97 o 
 -14   6   9     1677.27     1704.48     55.78 o 
 -12   6   9       32.44       36.83     12.44 o 
 -10   6   9     6260.32     6142.28     98.69 o 
  -8   6   9      727.85      692.68     21.27 o 
  -6   6   9     8092.42     7742.06     74.34 o 
  -4   6   9      920.40      900.85     16.09 o 
  -2   6   9     2913.09     2808.68     27.81 o 
   0   6   9     7725.46     7866.54     68.63 o 
   2   6   9      326.05      328.71     12.07 o 
   4   6   9     1111.80     1199.48     23.06 o 
   6   6   9      252.67      297.42     14.85 o 
   8   6   9     4253.76     4170.89     65.02 o 
  10   6   9      346.85      347.36     21.10 o 
  12   6   9      865.12      920.47     36.54 o 
  14   6   9      544.80      548.25     95.50 o 
 -15   7   9      237.93      186.35     25.56 o 
 -13   7   9       30.36       26.53     14.38 o 
 -11   7   9     1348.06     1424.27     47.42 o 
  -9   7   9      901.71      848.63     32.75 o 
  -7   7   9     2604.16     2599.96     44.44 o 
  -5   7   9      751.26      717.90     21.93 o 
  -3   7   9       26.64       31.98      5.40 o 
  -1   7   9     4882.59     4813.65     50.39 o 
   1   7   9     3162.87     3102.33     43.40 o 
   3   7   9      243.33      246.79     17.29 o 
   5   7   9      391.99      408.23     18.86 o 
   7   7   9      112.24      104.65     11.38 o 
   9   7   9     1628.02     1648.02     46.98 o 
  11   7   9      113.11      141.82     28.25 o 
  13   7   9     1348.75     1460.06    154.30 o 
 -14   8   9      109.52      105.17     23.31 o 
 -12   8   9        3.65      -11.04     13.81 o 
 -10   8   9      917.85      927.98     43.47 o 
  -8   8   9      739.58      712.33     33.44 o 
  -6   8   9      679.00      646.35     26.72 o 
  -4   8   9      347.99      359.30     15.20 o 
  -2   8   9     2963.89     2825.58     51.50 o 
   0   8   9      868.66      886.09     31.28 o 
   2   8   9     1530.39     1497.08     38.41 o 
   4   8   9      547.09      561.04     26.92 o 
   6   8   9       11.65        7.95     12.37 o 
   8   8   9        2.07      -10.20     12.25 o 
  10   8   9       77.14       77.55     43.76 o 
 -11   9   9     1325.52     1331.52     58.00 o 
  -9   9   9       14.83       37.34     14.60 o 
  -7   9   9     4310.92     4387.28     88.48 o 
  -5   9   9       79.93       77.71     17.02 o 
  -3   9   9     2892.49     3121.54     51.56 o 
  -1   9   9      171.89      176.33     12.73 o 
   1   9   9      169.73      151.40     19.25 o 
   3   9   9        2.61      -10.90     12.05 o 
   5   9   9     2035.01     2087.56     66.37 o 
   7   9   9       14.01       34.65     15.68 o 
   9   9   9     1793.76     1707.31     92.12 o 
 -10  10   9        0.66        0.41     19.95 o 
  -8  10   9       50.74       43.28     16.82 o 
  -6  10   9        2.98       14.19     14.20 o 
  -4  10   9      994.65     1101.05     36.99 o 
  -2  10   9       37.08       15.75      8.73 o 
   0  10   9      178.47      154.43     18.71 o 
   2  10   9      649.55      747.96     35.18 o 
   4  10   9      782.48      880.24     44.37 o 
   6  10   9      542.12      582.28     39.62 o 
  -3  11   9      220.78      177.22     28.34 o 
  -1  11   9      175.72      150.09     23.67 o 
   1  11   9       22.47       30.42     18.26 o 
 -20   0  10       28.05      -32.24     25.33 o 
 -18   0  10     4737.17     4960.62    116.59 o 
 -16   0  10     1946.02     1929.25     60.72 o 
 -14   0  10        1.50       -1.10      7.40 o 
 -12   0  10     4787.98     4539.95     67.97 o 
 -10   0  10       95.44       83.73      6.96 o 
  -8   0  10     4463.35     4382.43     53.96 o 
  -6   0  10        3.71        6.87      3.47 o 
  -4   0  10     1054.88     1153.66     19.67 o 
  -2   0  10     1060.96     1053.30     18.09 o 
   0   0  10     2839.25     2263.22     30.98 o 
   2   0  10    52903.50    56619.64    578.22 o 
   4   0  10     2547.93     2177.36     38.77 o 
   6   0  10     3525.38     3886.36     53.19 o 
   8   0  10       11.04        0.53      4.18 o 
  10   0  10       40.56       42.42     10.97 o 
  12   0  10     1439.76     1582.11    103.63 o 
  14   0  10     4605.11     4398.60    216.48 o 
  16   0  10      172.43        4.61     32.24 o 
 -19   1  10     3193.95     3387.74    101.29 o 
 -17   1  10     1722.85     1702.67     55.84 o 
 -15   1  10      130.24      120.84     10.23 o 
 -13   1  10     1426.08     1421.51     24.23 o 
 -11   1  10      155.65      119.72      6.16 o 
  -9   1  10     4466.84     4564.43     45.44 o 
  -7   1  10     3167.90     3129.31     32.11 o 
  -5   1  10     6397.96     6614.69     53.41 o 
  -3   1  10      944.78     1024.84     12.43 o 
  -1   1  10    34332.84    35842.92    238.59 o 
   1   1  10     8748.79     8190.96     65.49 o 
   3   1  10     2475.22     2959.16     28.19 o 
   5   1  10     7028.44     7221.52     61.00 o 
   7   1  10       46.23       23.01      4.21 o 
   9   1  10        4.75        2.14      4.22 o 
  11   1  10       20.78       26.62      8.58 o 
  13   1  10     1411.19     1335.31     37.89 o 
  15   1  10      695.86      817.43     63.45 o 
  17   1  10       87.72       61.78     28.46 o 
 -20   2  10      937.07     1030.36     57.58 o 
 -18   2  10      162.21      139.03     20.29 o 
 -16   2  10     3885.34     3939.71     84.09 o 
 -14   2  10     2461.12     2478.01     49.72 o 
 -12   2  10     1992.65     2117.80     27.84 o 
 -10   2  10     5680.28     5285.41     51.02 o 
  -8   2  10     1187.72     1088.43     15.38 o 
  -6   2  10     1010.29     1004.08     13.12 o 
  -4   2  10     3635.87     3393.00     30.62 o 
  -2   2  10     6446.90     6208.44     50.32 o 
   0   2  10    12144.27    12709.54     95.58 o 
   2   2  10      821.51     1001.19     13.08 o 
   4   2  10     4010.45     4148.26     43.03 o 
   6   2  10       32.17       32.42      4.48 o 
   8   2  10     3938.03     3832.90     47.46 o 
  10   2  10      926.38     1034.38     27.99 o 
  12   2  10      696.10      612.32     31.14 o 
  14   2  10      257.13      246.14     26.92 o 
  16   2  10      841.42     1026.24    162.36 o 
 -19   3  10       34.49       19.16     18.72 o 
 -17   3  10        6.94       -1.74     12.35 o 
 -15   3  10     4304.95     4548.27     93.79 o 
 -13   3  10     1214.65     1172.37     28.35 o 
 -11   3  10     1777.38     1636.91     22.37 o 
  -9   3  10     2294.44     2346.80     26.56 o 
  -7   3  10     2607.88     2689.01     27.06 o 
  -5   3  10      680.29      655.63     10.85 o 
  -3   3  10     7888.78     7984.31     60.12 o 
  -1   3  10     6134.02     6669.49     58.26 o 
   1   3  10     4378.50     4678.46     41.76 o 
   3   3  10     3807.66     3818.81     43.02 o 
   5   3  10     4127.37     4080.98     49.85 o 
   7   3  10     4866.79     4896.73     59.64 o 
   9   3  10     5577.64     5644.79     80.07 o 
  11   3  10      199.87      203.59     16.52 o 
  13   3  10     1914.77     1818.63     56.84 o 
  15   3  10      644.00      718.96     45.75 o 
 -18   4  10      773.70      873.74     43.85 o 
 -16   4  10      304.83      270.28     25.48 o 
 -14   4  10      106.48       77.04     14.63 o 
 -12   4  10      602.00      693.10     23.99 o 
 -10   4  10      625.47      620.84     20.22 o 
  -8   4  10      559.97      598.42     13.04 o 
  -6   4  10     1264.61     1196.27     16.57 o 
  -4   4  10      903.70      948.51     13.91 o 
  -2   4  10      151.44      134.56      5.90 o 
   0   4  10     1886.65     1882.19     21.58 o 
   2   4  10      712.40      840.14     21.37 o 
   4   4  10     1721.94     1718.93     26.09 o 
   6   4  10       64.21       53.48      6.45 o 
   8   4  10      495.92      565.59     18.88 o 
  10   4  10     2369.22     2398.87     53.95 o 
  12   4  10      844.77      799.98     57.17 o 
  14   4  10      140.29      111.69     18.87 o 
  16   4  10      135.89       71.69     19.79 o 
 -17   5  10      122.66       93.01     20.26 o 
 -15   5  10      574.06      553.14     31.60 o 
 -13   5  10      189.67      137.78     16.24 o 
 -11   5  10     1943.40     2007.01     39.41 o 
  -9   5  10      648.71      684.21     19.20 o 
  -7   5  10      240.50      232.40      8.45 o 
  -5   5  10       43.89       46.62      5.38 o 
  -3   5  10     3292.90     3294.54     34.36 o 
  -1   5  10      391.66      471.61     10.67 o 
   1   5  10     5501.33     5299.31     54.62 o 
   3   5  10      254.98      231.26     12.58 o 
   5   5  10     2680.06     2753.09     37.51 o 
   7   5  10      573.49      554.17     19.89 o 
   9   5  10       36.57       38.83      9.38 o 
  11   5  10        1.44       -3.36      9.78 o 
  13   5  10     1584.42     1474.24     46.50 o 
  15   5  10       13.46       18.66     15.93 o 
 -16   6  10      821.72      862.10     43.75 o 
 -14   6  10      291.50      276.68     25.99 o 
 -12   6  10      262.49      264.33     23.08 o 
 -10   6  10      792.00      782.53     29.95 o 
  -8   6  10       61.02       86.82      9.33 o 
  -6   6  10     1227.21     1103.02     19.27 o 
  -4   6  10        9.18        5.26      3.77 o 
  -2   6  10     2575.53     2457.44     26.64 o 
   0   6  10     1531.27     1534.40     21.42 o 
   2   6  10     2492.24     2332.76     36.04 o 
   4   6  10      497.62      557.17     18.52 o 
   6   6  10        0.25        6.12      6.39 o 
   8   6  10       22.05       40.37      9.23 o 
  10   6  10      826.10      727.57     32.48 o 
  12   6  10      599.96      551.92     29.45 o 
  14   6  10        0.04       -2.43     15.28 o 
 -15   7  10      388.51      421.79     36.65 o 
 -13   7  10        1.17       -8.46     13.50 o 
 -11   7  10      486.79      416.98     32.22 o 
  -9   7  10       36.98       47.46     11.71 o 
  -7   7  10      617.32      627.97     25.70 o 
  -5   7  10     3894.98     3935.78     51.82 o 
  -3   7  10     2453.08     2228.72     35.00 o 
  -1   7  10      277.91      345.84     11.83 o 
   1   7  10     3396.25     3350.43     47.97 o 
   3   7  10        3.16       16.72      8.32 o 
   5   7  10     2598.21     2637.54     53.38 o 
   7   7  10     2376.62     2219.02     46.20 o 
   9   7  10      230.60      229.69     20.14 o 
  11   7  10      939.58      843.87     45.58 o 
  13   7  10      111.07      103.63     25.33 o 
 -14   8  10        9.63        1.09     18.72 o 
 -12   8  10     1323.09     1346.81     56.61 o 
 -10   8  10       45.51       16.73     13.43 o 
  -8   8  10     1539.11     1579.19     45.61 o 
  -6   8  10       30.24       22.56      6.65 o 
  -4   8  10       90.44       93.85      9.27 o 
  -2   8  10        2.23       -5.98      5.48 o 
   0   8  10     4386.05     4347.22     74.10 o 
   2   8  10      957.50     1143.04     34.70 o 
   4   8  10     3919.68     3815.52     75.29 o 
   6   8  10      398.61      440.20     34.90 o 
   8   8  10     1691.15     1595.81     60.82 o 
  10   8  10      548.08      512.81    116.30 o 
 -11   9  10      197.87      175.24     27.77 o 
  -9   9  10     2207.43     2400.96     94.75 o 
  -7   9  10        0.24        9.59     12.52 o 
  -5   9  10      657.10      683.07     23.54 o 
  -3   9  10       51.23       42.87      8.93 o 
  -1   9  10        5.43        6.27      8.58 o 
   1   9  10      688.69      627.72     35.53 o 
   3   9  10      473.84      357.23     27.16 o 
   5   9  10       16.64        8.69     15.18 o 
   7   9  10      290.63      236.95     34.64 o 
   9   9  10      157.58      110.83     41.45 o 
  -8  10  10     1503.98     1706.95     52.95 o 
  -6  10  10     1235.55     1271.80     64.20 o 
  -4  10  10      444.42      459.74     23.22 o 
  -2  10  10     1027.77      992.80     39.44 o 
   0  10  10      122.28       98.59     17.34 o 
   2  10  10        0.79      -13.00     11.97 o 
   4  10  10      495.40      553.31     40.84 o 
   6  10  10      295.13      355.68     33.25 o 
 -19   1  11      785.24      812.55     50.40 o 
 -17   1  11      193.97      180.91     15.99 o 
 -15   1  11        4.97        0.49      6.14 o 
 -13   1  11      212.44      170.80      9.52 o 
 -11   1  11     2609.94     2558.45     28.66 o 
  -9   1  11     1724.76     1652.84     21.53 o 
  -7   1  11    15773.40    14671.93    113.47 o 
  -5   1  11     1757.78     1704.65     20.76 o 
  -3   1  11    27897.92    28012.20    208.08 o 
  -1   1  11       14.22        4.23      2.22 o 
   1   1  11        0.05       -0.39      2.27 o 
   3   1  11     1756.65     1861.84     20.54 o 
   5   1  11      177.70      164.32      6.27 o 
   7   1  11     1366.75     1348.87     24.38 o 
   9   1  11       28.28       25.78      6.24 o 
  11   1  11     2856.06     2763.76     64.86 o 
  13   1  11      311.78      299.10     19.49 o 
  15   1  11      296.38      334.00     42.95 o 
 -20   2  11       33.93       38.19     21.97 o 
 -18   2  11        3.67       -5.87     12.05 o 
 -16   2  11      213.96      224.62     32.58 o 
 -14   2  11        0.09        2.50      5.38 o 
 -12   2  11     3744.57     3645.06     40.93 o 
 -10   2  11     1562.02     1560.87     20.80 o 
  -8   2  11     1586.81     1476.05     20.29 o 
  -6   2  11     2759.44     2557.30     27.81 o 
  -4   2  11     2970.10     3072.49     29.50 o 
  -2   2  11     1866.94     2185.43     23.19 o 
   0   2  11     4918.74     5446.44     46.86 o 
   2   2  11     8292.71     8469.46     70.15 o 
   4   2  11       93.48      111.74      5.30 o 
   6   2  11      316.09      335.29     11.09 o 
   8   2  11      900.22      908.06     18.40 o 
  10   2  11      155.64      148.63     15.35 o 
  12   2  11     2657.58     2678.02     68.02 o 
  14   2  11      294.66      263.50     37.23 o 
  16   2  11      626.07      678.59     61.42 o 
 -19   3  11      109.41      146.65     34.57 o 
 -17   3  11     1059.94     1049.93     45.90 o 
 -15   3  11     1880.58     1920.61     53.24 o 
 -13   3  11      695.97      744.94     26.82 o 
 -11   3  11     1243.93     1179.65     18.09 o 
  -9   3  11      133.77      134.69      6.84 o 
  -7   3  11      180.28      215.87      7.44 o 
  -5   3  11     2172.98     2089.35     22.79 o 
  -3   3  11       18.91       22.36      2.90 o 
  -1   3  11      135.74      163.01      6.30 o 
   1   3  11     2111.32     2146.68     24.68 o 
   3   3  11     6636.24     6687.73     68.70 o 
   5   3  11       64.20       68.44      7.51 o 
   7   3  11      305.69      299.63     12.87 o 
   9   3  11     5183.80     5238.64     98.79 o 
  11   3  11        0.40       -0.50      9.16 o 
  13   3  11     1570.42     1537.78     77.21 o 
  15   3  11       12.44       18.24     17.95 o 
 -18   4  11      681.44      785.78     55.18 o 
 -16   4  11      143.16      121.05     17.90 o 
 -14   4  11      970.47     1034.27     38.88 o 
 -12   4  11      180.02      197.57     13.61 o 
 -10   4  11     3344.03     3204.00     36.62 o 
  -8   4  11     2580.32     2495.62     27.63 o 
  -6   4  11      692.34      741.92     13.14 o 
  -4   4  11    21988.89    21625.24    163.81 o 
  -2   4  11      110.25       90.84      5.27 o 
   0   4  11    13315.32    12979.77    104.02 o 
   2   4  11     1632.81     1644.10     23.41 o 
   4   4  11      450.90      448.21     14.20 o 
   6   4  11      175.05      204.31     10.72 o 
   8   4  11     8112.83     8257.44    115.62 o 
  10   4  11      508.66      526.21     25.60 o 
  12   4  11      933.50      962.75     42.31 o 
  14   4  11       54.80       72.83     18.28 o 
 -17   5  11      500.37      404.69     36.42 o 
 -15   5  11      808.48      797.30     46.20 o 
 -13   5  11     2956.60     2897.45     64.57 o 
 -11   5  11       45.60       20.85      8.02 o 
  -9   5  11      712.44      736.16     16.60 o 
  -7   5  11     1198.03     1198.33     18.15 o 
  -5   5  11     1792.70     1763.45     22.17 o 
  -3   5  11      586.32      550.76     11.79 o 
  -1   5  11     2881.44     2765.32     29.70 o 
   1   5  11     2003.99     2002.62     24.56 o 
   3   5  11     2872.27     2832.08     36.80 o 
   5   5  11      310.85      334.77     13.91 o 
   7   5  11      285.46      289.43     17.31 o 
   9   5  11     2852.54     2752.64     91.59 o 
  11   5  11     1060.11     1046.34     59.96 o 
  13   5  11       55.00       32.06     16.34 o 
 -16   6  11      432.27      403.54     37.23 o 
 -14   6  11      398.37      430.47     34.62 o 
 -12   6  11     2946.80     3002.92     73.63 o 
 -10   6  11       60.48       62.82     12.53 o 
  -8   6  11     4245.13     4231.50     55.18 o 
  -6   6  11     2167.15     2040.74     31.10 o 
  -4   6  11     4046.64     4007.23     41.56 o 
  -2   6  11     6258.55     6099.67     53.44 o 
   0   6  11     3797.07     3657.20     37.81 o 
   2   6  11     3241.31     3227.91     41.51 o 
   4   6  11      619.58      625.41     23.13 o 
   6   6  11      237.94      233.98     16.00 o 
   8   6  11      112.28       80.57     11.22 o 
  10   6  11      708.91      713.22     59.72 o 
  12   6  11     1667.00     1688.55     87.23 o 
 -15   7  11      255.50      252.14     30.46 o 
 -13   7  11      137.95      128.97     21.51 o 
 -11   7  11     1823.84     1939.99     63.86 o 
  -9   7  11        6.08       -4.05      8.89 o 
  -7   7  11     6391.32     6436.02     82.15 o 
  -5   7  11       11.82       16.57      5.93 o 
  -3   7  11     2254.13     2207.61     35.10 o 
  -1   7  11      124.10      105.52      7.70 o 
   1   7  11     2377.29     2419.45     39.06 o 
   3   7  11     4533.33     4592.39     79.42 o 
   5   7  11      419.07      396.95     24.80 o 
   7   7  11       18.53       20.65     10.07 o 
   9   7  11       47.38       36.91     13.50 o 
  11   7  11      474.89      499.55     41.21 o 
 -14   8  11      107.44      124.88     26.66 o 
 -12   8  11       78.19       33.92     18.86 o 
 -10   8  11      387.05      331.78     27.03 o 
  -8   8  11       16.55       22.60     12.21 o 
  -6   8  11       16.31       20.34      6.71 o 
  -4   8  11      659.17      633.55     19.61 o 
  -2   8  11      879.57      894.85     22.87 o 
   0   8  11      237.29      221.28     15.75 o 
   2   8  11     1908.76     1913.55     48.78 o 
   4   8  11      377.44      355.32     23.20 o 
   6   8  11      236.99      277.47     41.22 o 
   8   8  11      425.32      464.50     55.27 o 
  10   8  11       49.66       61.43     22.85 o 
 -11   9  11      737.39      739.18     47.99 o 
  -9   9  11      389.80      345.02     26.85 o 
  -7   9  11      602.67      628.63     33.52 o 
  -5   9  11     1139.73     1109.89     28.85 o 
  -3   9  11     2288.36     2398.78     43.79 o 
  -1   9  11     1032.07     1074.70     47.08 o 
   1   9  11      482.92      574.59     34.20 o 
   3   9  11      522.56      552.65     33.91 o 
   5   9  11      475.14      499.10     35.84 o 
   7   9  11     1132.13     1252.23     53.89 o 
  -8  10  11        0.10        5.01     14.95 o 
  -6  10  11       44.33       48.97     19.14 o 
  -4  10  11        6.17       -7.62     10.65 o 
  -2  10  11      345.05      488.45     29.38 o 
   0  10  11      345.97      427.24     28.40 o 
   2  10  11      453.64      467.30     33.75 o 
   4  10  11        8.92        6.60     17.99 o 
 -20   0  12      885.05      934.99    108.24 o 
 -18   0  12      552.84      607.32     35.52 o 
 -16   0  12     6302.17     6483.65    152.75 o 
 -14   0  12    14417.76    14219.43    228.17 o 
 -12   0  12      671.08      712.74     22.20 o 
 -10   0  12     1436.65     1395.44     26.26 o 
  -8   0  12       91.33       72.28      6.77 o 
  -6   0  12    15401.96    15492.74    189.76 o 
  -4   0  12      414.42      359.66     13.03 o 
  -2   0  12    10021.05    11313.52    138.81 o 
   0   0  12    17052.68    17507.85    188.31 o 
   2   0  12     2270.52     1979.55     34.52 o 
   4   0  12     4784.31     4581.96     61.99 o 
   6   0  12     6242.08     6372.09     77.89 o 
   8   0  12     2228.52     2176.90     38.67 o 
  10   0  12      758.05      789.15     30.66 o 
  12   0  12       15.57       18.42     27.64 o 
  14   0  12       64.60       46.06     32.24 o 
  16   0  12     1771.48     1607.45    124.36 o 
 -19   1  12        7.17       19.76     18.23 o 
 -17   1  12      744.34      710.75     24.81 o 
 -15   1  12     2000.69     2059.82     40.66 o 
 -13   1  12     1246.93     1220.46     21.95 o 
 -11   1  12      229.78      209.79      8.50 o 
  -9   1  12     1967.63     1971.40     22.17 o 
  -7   1  12      228.92      195.98      7.56 o 
  -5   1  12      908.74      862.06     14.44 o 
  -3   1  12    11308.17    11885.73     96.11 o 
  -1   1  12     4620.14     5012.56     44.80 o 
   1   1  12     2130.53     2236.29     24.32 o 
   3   1  12     9773.76    10125.83     81.17 o 
   5   1  12     3667.47     3724.17     36.17 o 
   7   1  12     4469.89     4632.33     56.27 o 
   9   1  12       10.49        6.73      6.61 o 
  11   1  12      309.81      299.77     30.91 o 
  13   1  12       86.11      112.44     27.54 o 
  15   1  12      175.36      178.38     35.71 o 
 -20   2  12        0.39       17.27     27.68 o 
 -18   2  12      124.41       68.76     22.88 o 
 -16   2  12     1366.04     1333.49     47.89 o 
 -14   2  12      827.77      752.29     22.14 o 
 -12   2  12     7465.47     7503.52     81.05 o 
 -10   2  12     1417.76     1405.03     19.40 o 
  -8   2  12     2220.63     2202.81     24.54 o 
  -6   2  12     9597.25     9418.33     80.71 o 
  -4   2  12     9846.83     9912.09     83.66 o 
  -2   2  12      477.92      620.56     11.39 o 
   0   2  12     2232.94     2081.17     23.16 o 
   2   2  12     4622.60     4655.27     42.67 o 
   4   2  12     2714.47     2791.01     28.60 o 
   6   2  12     3766.69     3659.88     43.54 o 
   8   2  12      393.54      396.46     17.43 o 
  10   2  12     2725.29     2809.49     58.53 o 
  12   2  12        8.57        4.89     10.52 o 
  14   2  12        8.99      -12.53     13.11 o 
  16   2  12      118.46      113.01     33.12 o 
 -19   3  12      591.72      643.59     55.08 o 
 -17   3  12        0.10       -1.32     12.35 o 
 -15   3  12      752.66      671.34     48.71 o 
 -13   3  12     1727.16     1614.58     48.90 o 
 -11   3  12     1890.95     1790.56     24.19 o 
  -9   3  12      773.08      725.77     14.09 o 
  -7   3  12      330.13      306.45      9.89 o 
  -5   3  12      264.33      222.55      7.69 o 
  -3   3  12     6534.02     6604.76     54.77 o 
  -1   3  12     4558.39     4430.80     42.48 o 
   1   3  12    12199.62    12235.37     98.40 o 
   3   3  12     4414.24     4246.33     44.02 o 
   5   3  12     1733.52     1684.58     25.66 o 
   7   3  12     3645.08     3762.99     50.43 o 
   9   3  12     4392.72     4335.18     80.64 o 
  11   3  12     2182.10     2163.73     55.72 o 
  13   3  12      922.31      981.08     37.75 o 
  15   3  12      255.42      235.02     25.84 o 
 -18   4  12       12.81        4.51     15.92 o 
 -16   4  12      276.79      277.72     34.87 o 
 -14   4  12     1219.87     1199.34     42.10 o 
 -12   4  12      324.98      326.46     18.26 o 
 -10   4  12      168.68      129.81      7.57 o 
  -8   4  12        1.31        2.26      3.78 o 
  -6   4  12       32.76       19.15      3.37 o 
  -4   4  12     1752.99     1694.09     20.85 o 
  -2   4  12      945.88      833.23     18.04 o 
   0   4  12     1338.50     1332.53     18.51 o 
   2   4  12     4376.58     4544.67     51.47 o 
   4   4  12     4382.52     4265.40     51.86 o 
   6   4  12      560.86      562.43     18.70 o 
   8   4  12     6137.09     6350.87    101.94 o 
  10   4  12      667.03      677.96     34.40 o 
  12   4  12      965.69      940.16     46.70 o 
  14   4  12     1469.67     1414.30     81.89 o 
 -17   5  12      633.80      570.70     59.06 o 
 -15   5  12     3344.32     3333.72     88.47 o 
 -13   5  12       11.66       11.64     11.73 o 
 -11   5  12     1123.73     1125.00     29.02 o 
  -9   5  12        0.10       -3.36      4.39 o 
  -7   5  12        0.17       -1.44      3.41 o 
  -5   5  12     1124.39     1168.88     18.13 o 
  -3   5  12     1994.66     1989.50     26.55 o 
  -1   5  12     2940.49     2877.85     31.82 o 
   1   5  12     5280.74     5272.22     51.62 o 
   3   5  12      993.35      970.89     22.95 o 
   5   5  12      960.84      942.49     25.53 o 
   7   5  12      156.38      158.43     15.68 o 
   9   5  12      917.91      936.55     38.28 o 
  11   5  12      425.42      385.13     26.62 o 
  13   5  12       96.92       71.81     17.84 o 
 -16   6  12      301.43      293.35     29.80 o 
 -14   6  12       74.62       50.20     17.05 o 
 -12   6  12      962.72      883.89     47.48 o 
 -10   6  12      998.93      984.91     34.83 o 
  -8   6  12      428.81      413.71     15.41 o 
  -6   6  12       65.38       52.68      6.30 o 
  -4   6  12       28.16       16.51      4.31 o 
  -2   6  12     3199.19     3024.55     33.00 o 
   0   6  12      238.26      293.17     10.90 o 
   2   6  12      100.91       64.24      7.98 o 
   4   6  12     1174.11     1171.93     31.11 o 
   6   6  12        8.76        3.60      7.68 o 
   8   6  12      758.21      823.72     48.20 o 
  10   6  12     1318.12     1264.70     39.08 o 
  12   6  12       10.43       10.61     15.04 o 
 -15   7  12     1245.56     1287.91     61.38 o 
 -13   7  12      284.95      334.28     33.34 o 
 -11   7  12       42.01       26.96     15.67 o 
  -9   7  12       44.48       52.61     13.39 o 
  -7   7  12       44.04       21.60      6.96 o 
  -5   7  12      879.65      826.07     22.93 o 
  -3   7  12      363.58      441.31     16.56 o 
  -1   7  12      631.98      762.91     18.91 o 
   1   7  12      533.31      492.25     19.59 o 
   3   7  12      164.03      206.58     15.21 o 
   5   7  12      229.09      206.61     17.70 o 
   7   7  12      537.76      512.52     26.53 o 
   9   7  12     1018.78     1027.97     50.94 o 
  11   7  12       95.61       49.39     21.28 o 
 -14   8  12     1705.38     1615.06     70.37 o 
 -12   8  12       32.28       22.13     17.93 o 
 -10   8  12      102.92      103.73     20.91 o 
  -8   8  12      525.47      523.20     29.48 o 
  -6   8  12      833.99      807.67     22.38 o 
  -4   8  12      567.39      558.77     19.12 o 
  -2   8  12      637.85      556.84     20.71 o 
   0   8  12     3028.13     2921.03     59.90 o 
   2   8  12     1019.17      877.94     35.08 o 
   4   8  12     5100.11     4982.93    101.84 o 
   6   8  12       23.74       15.22     14.04 o 
   8   8  12      445.04      401.07     44.27 o 
  10   8  12      452.39      426.06     43.04 o 
 -11   9  12     1884.52     2102.01     74.61 o 
  -9   9  12      565.74      593.48     33.99 o 
  -7   9  12     1545.93     1566.11     48.41 o 
  -5   9  12     3444.17     3563.15     57.99 o 
  -3   9  12       63.28       37.76      9.23 o 
  -1   9  12     1541.95     1440.19     44.79 o 
   1   9  12      119.51      110.79     18.72 o 
   3   9  12      345.27      444.29     31.14 o 
   5   9  12      399.43      417.51     33.82 o 
   7   9  12       91.15      158.88     35.55 o 
  -8  10  12       53.38       72.05     20.90 o 
  -6  10  12     1385.61     1394.01     57.82 o 
  -4  10  12     1716.44     1902.64     46.35 o 
  -2  10  12      502.57      403.73     32.06 o 
   0  10  12     2470.32     2685.71     75.18 o 
   2  10  12      289.52      226.90     26.22 o 
   4  10  12     1073.19     1216.37     56.16 o 
 -19   1  13       21.75       25.55     19.28 o 
 -17   1  13      874.60      930.85     28.37 o 
 -15   1  13        8.88        2.92      7.20 o 
 -13   1  13       53.61       59.68      7.46 o 
 -11   1  13     1772.67     1724.42     24.12 o 
  -9   1  13     3837.35     3735.48     35.30 o 
  -7   1  13     3965.13     4069.28     38.45 o 
  -5   1  13     5652.76     5211.69     49.95 o 
  -3   1  13     2381.42     2301.48     27.06 o 
  -1   1  13     2416.45     2277.95     25.94 o 
   1   1  13     1807.19     1917.00     22.26 o 
   3   1  13      364.19      405.41     10.04 o 
   5   1  13     1429.96     1504.45     19.49 o 
   7   1  13        1.99        0.42      3.30 o 
   9   1  13       72.92       70.60      9.51 o 
  11   1  13      858.27      814.16     32.26 o 
  13   1  13      247.35      203.51     71.39 o 
  15   1  13     1660.94     1820.21    169.27 o 
 -20   2  13       22.42        1.67     26.54 o 
 -18   2  13        5.97        6.45     17.62 o 
 -16   2  13        4.31       12.08      8.15 o 
 -14   2  13      109.78      130.30     11.01 o 
 -12   2  13      463.98      460.84     15.26 o 
 -10   2  13     1683.95     1685.09     22.13 o 
  -8   2  13     6772.50     6769.21     60.28 o 
  -6   2  13      182.96      169.36      7.64 o 
  -4   2  13     9690.64     9240.72     82.05 o 
  -2   2  13        2.04        2.95      2.71 o 
   0   2  13     7946.09     8185.51     77.91 o 
   2   2  13     1529.51     1645.86     20.24 o 
   4   2  13     7214.39     7390.21     62.19 o 
   6   2  13      947.65      960.05     20.06 o 
   8   2  13     2814.99     2892.99     55.09 o 
  10   2  13      307.27      306.42     21.35 o 
  12   2  13      416.89      353.75     22.99 o 
  14   2  13       48.12       42.73     14.73 o 
 -19   3  13      950.08     1166.94     66.86 o 
 -17   3  13     1253.86     1278.34     50.33 o 
 -15   3  13       95.72      102.64     14.58 o 
 -13   3  13     4018.87     3974.56     59.98 o 
 -11   3  13     1781.22     1955.70     27.98 o 
  -9   3  13        8.39        7.07      3.90 o 
  -7   3  13     3883.67     3790.36     39.33 o 
  -5   3  13      279.08      277.08      8.42 o 
  -3   3  13     1168.65     1219.32     16.53 o 
  -1   3  13     3191.71     3089.59     33.88 o 
   1   3  13        4.20        0.77      2.97 o 
   3   3  13       62.48       69.52      4.79 o 
   5   3  13     1750.23     1801.50     31.06 o 
   7   3  13     6864.87     6955.65     86.24 o 
   9   3  13       23.42       12.87      9.73 o 
  11   3  13     2184.93     2249.04     58.19 o 
  13   3  13      531.04      578.92     31.33 o 
  15   3  13       22.26       18.61     19.98 o 
 -18   4  13      533.87      524.11     37.67 o 
 -16   4  13      223.72      260.05     23.87 o 
 -14   4  13       12.84       12.38     10.62 o 
 -12   4  13     2986.44     2937.37     46.63 o 
 -10   4  13     2390.25     2368.63     33.05 o 
  -8   4  13     4759.51     4530.25     47.49 o 
  -6   4  13       60.06       46.57      4.53 o 
  -4   4  13      300.53      302.55      9.33 o 
  -2   4  13    10101.16     9909.16     87.93 o 
   0   4  13     2167.36     2218.88     27.00 o 
   2   4  13     1780.44     1854.39     25.86 o 
   4   4  13     1960.30     1916.87     30.18 o 
   6   4  13      574.13      568.21     27.21 o 
   8   4  13      224.34      236.06     20.77 o 
  10   4  13       26.74       29.26     12.83 o 
  12   4  13     3882.19     4076.27     99.47 o 
  14   4  13      148.07       97.50     24.26 o 
 -17   5  13      144.93      120.96     24.20 o 
 -15   5  13       31.08       28.63     16.19 o 
 -13   5  13      380.56      354.70     27.08 o 
 -11   5  13     1224.47     1234.72     35.87 o 
  -9   5  13     1280.08     1275.31     24.46 o 
  -7   5  13     2074.95     1889.24     38.25 o 
  -5   5  13      860.88      824.17     15.03 o 
  -3   5  13      348.54      350.00     10.83 o 
  -1   5  13      654.04      713.46     15.34 o 
   1   5  13     2630.37     2709.71     32.37 o 
   3   5  13     2164.47     2223.79     36.27 o 
   5   5  13      838.19      828.03     29.80 o 
   7   5  13     2152.15     2129.75     52.61 o 
   9   5  13      102.68       92.77     15.37 o 
  11   5  13      890.38      873.96     46.54 o 
  13   5  13       23.19       24.05     16.46 o 
 -16   6  13      266.20      238.94     27.66 o 
 -14   6  13        1.73       19.65     16.02 o 
 -12   6  13       66.19       48.16     14.50 o 
 -10   6  13     1651.13     1739.76     43.45 o 
  -8   6  13     4325.46     4476.47     66.24 o 
  -6   6  13       26.49       14.03      5.75 o 
  -4   6  13     6262.36     6246.62     63.03 o 
  -2   6  13      221.96      192.34      9.12 o 
   0   6  13     2529.90     2548.39     34.03 o 
   2   6  13     3848.20     3840.61     60.34 o 
   4   6  13     6422.33     6407.74    102.78 o 
   6   6  13     1029.36     1043.46     42.71 o 
   8   6  13       40.98       21.58     11.28 o 
  10   6  13     1437.50     1439.05     46.03 o 
  12   6  13       67.39       51.83     33.93 o 
 -15   7  13      329.39      291.29     34.21 o 
 -13   7  13      389.84      369.64     35.90 o 
 -11   7  13      125.71      120.71     21.03 o 
  -9   7  13     3574.59     3528.77     78.72 o 
  -7   7  13     1191.05     1290.26     30.06 o 
  -5   7  13     3356.22     3181.69     47.99 o 
  -3   7  13     2623.27     2687.40     43.63 o 
  -1   7  13      976.48      952.12     24.36 o 
   1   7  13      699.68      676.42     25.30 o 
   3   7  13      830.98      820.46     31.28 o 
   5   7  13     3377.52     3458.71     71.99 o 
   7   7  13      189.87      182.85     18.71 o 
   9   7  13      598.03      587.74     37.99 o 
  11   7  13       25.94       11.44     22.20 o 
 -14   8  13      602.91      591.74     48.13 o 
 -12   8  13     1764.06     1902.33     70.21 o 
 -10   8  13       85.63       54.40     18.96 o 
  -8   8  13      768.88      744.94     45.99 o 
  -6   8  13      243.62      249.41     14.56 o 
  -4   8  13        5.48        6.56      7.02 o 
  -2   8  13       30.14       25.60      7.66 o 
   0   8  13     1407.34     1427.03     46.13 o 
   2   8  13      393.26      358.89     23.96 o 
   4   8  13      545.89      575.94     36.41 o 
   6   8  13     1591.38     1640.65     57.57 o 
   8   8  13       48.06       50.30     28.79 o 
 -11   9  13      595.72      744.73     49.39 o 
  -9   9  13       61.89       41.09     16.09 o 
  -7   9  13      385.86      407.86     28.53 o 
  -5   9  13      874.07      852.96     26.83 o 
  -3   9  13       81.90       73.53      9.87 o 
  -1   9  13      852.90      828.97     37.08 o 
   1   9  13        2.11        6.26     14.07 o 
   3   9  13       33.72       10.74     16.72 o 
   5   9  13        4.77        3.53     16.64 o 
   7   9  13      842.29      919.80    101.33 o 
  -8  10  13      228.51      217.58     27.09 o 
  -6  10  13       11.13       -6.37     17.50 o 
  -4  10  13      158.54      180.20     17.59 o 
  -2  10  13       78.03       77.69     19.99 o 
   0  10  13      141.52      136.34     19.66 o 
   2  10  13     1441.55     1604.32     58.65 o 
 -20   0  14      539.22      370.77     73.69 o 
 -18   0  14      314.61      369.67     81.16 o 
 -16   0  14     3431.93     3528.04     86.50 o 
 -14   0  14     4721.54     4359.87     88.23 o 
 -12   0  14    12070.71    12344.26    160.16 o 
 -10   0  14     4598.32     4378.85     56.89 o 
  -8   0  14      262.02      261.18     14.17 o 
  -6   0  14     5947.20     6107.60     84.95 o 
  -4   0  14     1063.70     1050.72     24.21 o 
  -2   0  14     2123.03     2679.37     44.79 o 
   0   0  14        2.31       -0.18      3.54 o 
   2   0  14     1447.52     1291.47     24.88 o 
   4   0  14     4769.19     4816.53     66.48 o 
   6   0  14    11660.30    11610.76    132.80 o 
   8   0  14     7233.16     7309.06    113.76 o 
  10   0  14     2111.28     2076.60    135.87 o 
  12   0  14      157.58      186.54     46.06 o 
  14   0  14       17.56       57.57     36.85 o 
 -19   1  14       17.47        5.02     18.49 o 
 -17   1  14      747.71      752.43     27.53 o 
 -15   1  14      344.92      304.53     17.36 o 
 -13   1  14      442.77      501.70     17.44 o 
 -11   1  14     9333.37     8922.03     83.00 o 
  -9   1  14     4977.44     5133.57     47.54 o 
  -7   1  14     1630.81     1473.25     19.49 o 
  -5   1  14     1570.54     1680.03     24.94 o 
  -3   1  14     7095.33     6604.77     63.82 o 
  -1   1  14      491.15      463.19     14.04 o 
   1   1  14       49.09       54.84      4.39 o 
   3   1  14     1339.32     1377.59     18.84 o 
   5   1  14     7195.97     7228.99     63.81 o 
   7   1  14      589.05      620.28     14.81 o 
   9   1  14     1378.89     1363.13     38.95 o 
  11   1  14       33.77       51.02     10.75 o 
  13   1  14      269.87      248.23     31.69 o 
  15   1  14      501.71      665.05    100.18 o 
 -20   2  14      803.89      783.82     72.45 o 
 -18   2  14      456.41      493.46     36.12 o 
 -16   2  14      266.57      344.17     18.29 o 
 -14   2  14      284.10      226.61     14.00 o 
 -12   2  14     1993.64     1862.01     30.02 o 
 -10   2  14     1551.00     1416.13     20.24 o 
  -8   2  14      994.25      993.42     15.87 o 
  -6   2  14      407.48      487.75     13.25 o 
  -4   2  14      343.96      313.13      9.83 o 
  -2   2  14     4300.63     4402.26     43.37 o 
   0   2  14     7034.84     7005.60     62.83 o 
   2   2  14     1576.91     1573.45     20.56 o 
   4   2  14      213.04      225.00      7.92 o 
   6   2  14       94.95      100.02      8.36 o 
   8   2  14     1336.72     1371.90     35.05 o 
  10   2  14        0.32       -4.86      9.01 o 
  12   2  14      207.71      232.55     19.46 o 
  14   2  14      334.05      264.05     34.55 o 
 -19   3  14     1173.62     1216.73     56.22 o 
 -17   3  14       25.70        7.51     15.12 o 
 -15   3  14       38.48       40.71     13.25 o 
 -13   3  14     1349.17     1356.01     29.94 o 
 -11   3  14      808.96      713.32     18.60 o 
  -9   3  14     3884.04     3804.72     39.10 o 
  -7   3  14      359.15      320.16     10.61 o 
  -5   3  14        0.33        3.29      3.06 o 
  -3   3  14      107.09      122.43      6.11 o 
  -1   3  14    21442.62    20936.57    172.49 o 
   1   3  14     2807.17     2640.07     28.79 o 
   3   3  14    13619.35    13476.44    111.94 o 
   5   3  14    15950.66    16058.40    157.36 o 
   7   3  14     5617.85     5895.46     89.93 o 
   9   3  14       23.23       26.80     10.52 o 
  11   3  14        4.13        1.00     11.08 o 
  13   3  14       13.70        5.53     14.39 o 
 -18   4  14       12.92       13.01     16.95 o 
 -16   4  14        1.91       12.20     14.24 o 
 -14   4  14      354.82      275.93     21.30 o 
 -12   4  14      197.29      206.23     13.80 o 
 -10   4  14     1547.21     1327.49     25.25 o 
  -8   4  14       32.82       13.58      4.47 o 
  -6   4  14        0.12       -5.92      3.28 o 
  -4   4  14     1700.62     1706.88     21.38 o 
  -2   4  14     1047.75     1038.48     16.82 o 
   0   4  14     1143.91     1188.34     17.95 o 
   2   4  14      363.14      343.16     10.14 o 
   4   4  14     5353.35     5345.00     83.51 o 
   6   4  14        0.68       -3.60      7.53 o 
   8   4  14     4486.58     4452.14     93.38 o 
  10   4  14      424.07      440.51     31.40 o 
  12   4  14       44.19       61.60     17.87 o 
  14   4  14      343.04      270.22     62.61 o 
 -17   5  14      651.57      721.94     51.39 o 
 -15   5  14     1010.14     1009.03     49.57 o 
 -13   5  14     3531.82     3454.06     82.47 o 
 -11   5  14     2875.75     2729.06     45.41 o 
  -9   5  14      345.75      355.56     15.30 o 
  -7   5  14        0.60        0.36      4.27 o 
  -5   5  14      517.24      480.93     12.92 o 
  -3   5  14      535.57      538.47     13.56 o 
  -1   5  14       74.95       68.91      5.71 o 
   1   5  14       18.20       14.81      4.65 o 
   3   5  14     4310.06     4363.97     65.56 o 
   5   5  14      725.40      793.60     41.75 o 
   7   5  14      710.49      700.69     42.54 o 
   9   5  14       10.22       10.21     14.61 o 
  11   5  14      415.55      328.92     34.57 o 
  13   5  14      117.46       59.13     22.53 o 
 -16   6  14       52.47       93.02     23.64 o 
 -14   6  14      147.64       94.45     20.06 o 
 -12   6  14        0.12       -5.72     11.65 o 
 -10   6  14     1016.70      975.12     24.33 o 
  -8   6  14        7.88       13.17      6.62 o 
  -6   6  14     4357.96     4196.11     57.68 o 
  -4   6  14     1550.70     1547.69     29.25 o 
  -2   6  14       13.82        0.52      4.70 o 
   0   6  14     2691.55     2719.99     36.01 o 
   2   6  14      248.75      227.75     15.62 o 
   4   6  14      589.99      655.47     27.61 o 
   6   6  14       28.43       22.04     10.85 o 
   8   6  14      162.40      127.27     25.39 o 
  10   6  14      121.42      128.58     17.83 o 
  12   6  14      495.70      472.88     41.07 o 
 -15   7  14       41.62       40.91     25.93 o 
 -13   7  14      360.88      427.49     40.94 o 
 -11   7  14     1154.98     1162.88     55.10 o 
  -9   7  14      128.35      158.00     12.08 o 
  -7   7  14       78.12       52.74      8.74 o 
  -5   7  14       60.87       50.62      8.80 o 
  -3   7  14     3635.57     3359.85     49.95 o 
  -1   7  14       27.47       57.67      7.36 o 
   1   7  14      741.02      770.70     30.44 o 
   3   7  14      558.59      567.40     27.20 o 
   5   7  14        2.15       -6.06      9.68 o 
   7   7  14      148.31      183.49     19.62 o 
   9   7  14      288.24      270.64     28.61 o 
 -12   8  14     3743.94     3905.77    107.23 o 
 -10   8  14     1207.03     1222.10     60.99 o 
  -8   8  14      417.91      502.78     22.19 o 
  -6   8  14      203.47      149.82     12.63 o 
  -4   8  14      320.19      317.31     16.23 o 
  -2   8  14      101.52      121.26     11.07 o 
   0   8  14     1149.51     1018.07     36.95 o 
   2   8  14      513.17      527.77     29.58 o 
   4   8  14     1342.66     1270.39     45.00 o 
   6   8  14     1176.26     1150.44     52.20 o 
   8   8  14      749.20      803.60     62.76 o 
 -11   9  14        4.89        0.57     19.90 o 
  -9   9  14       91.57       89.06     18.51 o 
  -7   9  14     2422.25     2468.33     63.24 o 
  -5   9  14      496.44      439.31     20.63 o 
  -3   9  14     3955.22     3938.56     70.09 o 
  -1   9  14      114.81       68.33     17.45 o 
   1   9  14        0.02       -1.43     14.20 o 
   3   9  14      164.48      134.87     23.64 o 
   5   9  14      466.96      455.80     36.29 o 
  -6  10  14       10.11      -17.46     16.83 o 
  -4  10  14        2.68        9.88     13.85 o 
  -2  10  14     3806.08     4044.63     98.59 o 
   0  10  14     3766.04     4074.52    113.56 o 
   2  10  14      697.41      647.12     46.35 o 
 -19   1  15      226.91      255.73     44.76 o 
 -17   1  15       36.47       11.94     10.26 o 
 -15   1  15      501.08      469.71     20.61 o 
 -13   1  15      179.66      158.43     11.10 o 
 -11   1  15     1175.12     1240.89     24.19 o 
  -9   1  15     3068.56     3005.52     33.15 o 
  -7   1  15     1499.56     1596.11     24.19 o 
  -5   1  15     5462.96     5280.69     59.35 o 
  -3   1  15      394.04      409.57     12.00 o 
  -1   1  15     3858.96     3725.86     43.42 o 
   1   1  15       32.61       41.94      4.23 o 
   3   1  15      149.60      155.16      7.16 o 
   5   1  15      295.77      294.36     10.74 o 
   7   1  15     4155.13     4128.91     53.32 o 
   9   1  15       90.18       67.66     11.87 o 
  11   1  15     1579.58     1600.15     46.10 o 
  13   1  15       36.43       31.55     19.98 o 
  15   1  15      360.57      255.63     71.39 o 
 -18   2  15       20.19        8.02     14.94 o 
 -16   2  15        0.40        4.00      8.80 o 
 -14   2  15      408.80      437.92     20.31 o 
 -12   2  15        6.23        8.88      5.67 o 
 -10   2  15       52.76       63.27      5.60 o 
  -8   2  15      430.24      351.76     11.33 o 
  -6   2  15    15179.30    14973.63    124.33 o 
  -4   2  15     1442.09     1542.28     22.71 o 
  -2   2  15     5211.34     5046.60     50.57 o 
   0   2  15      983.79      932.98     15.49 o 
   2   2  15      150.54      191.03      7.79 o 
   4   2  15     2930.79     2990.46     32.86 o 
   6   2  15     1098.80     1108.86     24.12 o 
   8   2  15     1696.47     1709.82     43.77 o 
  10   2  15      296.23      231.00     19.72 o 
  12   2  15      130.18      130.32     16.37 o 
  14   2  15       60.90       66.05     24.04 o 
 -19   3  15        0.41       -2.29     17.04 o 
 -17   3  15      965.98      947.68     50.27 o 
 -15   3  15     1330.85     1291.91     31.65 o 
 -13   3  15      236.30      289.28     19.78 o 
 -11   3  15     1254.14     1286.38     25.16 o 
  -9   3  15     5867.75     5763.68     58.09 o 
  -7   3  15      213.46      207.10      8.84 o 
  -5   3  15     1668.23     1594.04     27.14 o 
  -3   3  15        2.23        3.75      3.30 o 
  -1   3  15        0.20        2.88      4.13 o 
   1   3  15       63.92       48.36      4.87 o 
   3   3  15      285.72      277.88     11.01 o 
   5   3  15        4.67        9.07      6.26 o 
   7   3  15     1227.63     1287.29     35.73 o 
   9   3  15     2016.61     2157.96     52.81 o 
  11   3  15      150.79      118.27     17.11 o 
  13   3  15      252.35      242.86     26.53 o 
 -18   4  15      750.60      852.07     57.18 o 
 -16   4  15      457.59      507.46     41.88 o 
 -14   4  15     1447.33     1447.48     48.30 o 
 -12   4  15     1794.95     1692.02     34.43 o 
 -10   4  15     3168.84     3220.05     49.37 o 
  -8   4  15     7854.46     7966.95     80.18 o 
  -6   4  15       41.39       28.68      4.52 o 
  -4   4  15    12541.89    12050.14     97.59 o 
  -2   4  15       12.43        3.13      3.74 o 
   0   4  15        0.18       -2.18      3.67 o 
   2   4  15     5579.05     5548.93     54.78 o 
   4   4  15     2318.55     2267.07     38.48 o 
   6   4  15       43.08       39.68     10.92 o 
   8   4  15      311.94      323.11     24.50 o 
  10   4  15     1903.27     1893.73     64.15 o 
  12   4  15      209.54      145.55     22.18 o 
 -17   5  15     1376.49     1363.52     66.10 o 
 -15   5  15      374.06      283.66     39.11 o 
 -13   5  15      218.99      200.82     24.13 o 
 -11   5  15      335.43      304.00     16.99 o 
  -9   5  15      941.16      889.87     26.85 o 
  -7   5  15     1796.96     1805.42     30.55 o 
  -5   5  15      471.14      470.04     13.35 o 
  -3   5  15       19.87       10.86      4.25 o 
  -1   5  15     3330.13     3186.81     39.58 o 
   1   5  15     1313.37     1299.19     24.57 o 
   3   5  15       47.29       29.15      8.56 o 
   5   5  15     1205.12     1228.00     35.98 o 
   7   5  15     2429.33     2395.00     63.12 o 
   9   5  15     1843.16     1843.65     55.07 o 
  11   5  15      148.29      135.36     21.61 o 
 -16   6  15      244.58      270.55     34.36 o 
 -14   6  15      376.89      338.75     36.65 o 
 -12   6  15      465.82      458.36     35.20 o 
 -10   6  15      421.31      366.77     17.64 o 
  -8   6  15      150.34      106.84     11.00 o 
  -6   6  15     3557.33     3687.87     53.09 o 
  -4   6  15      622.71      639.75     18.76 o 
  -2   6  15      279.15      299.59     12.81 o 
   0   6  15      568.18      600.32     18.78 o 
   2   6  15      268.79      276.22     21.76 o 
   4   6  15     2882.63     2962.78     99.32 o 
   6   6  15     5378.28     5457.03    139.47 o 
   8   6  15     1739.33     1721.89     74.78 o 
  10   6  15        0.08        1.36     13.57 o 
 -15   7  15      756.36      734.68     53.16 o 
 -13   7  15        4.49        1.91     18.90 o 
 -11   7  15      637.76      739.79     62.49 o 
  -9   7  15       20.21       25.39      8.49 o 
  -7   7  15      375.23      347.54     16.28 o 
  -5   7  15     5310.21     5204.47     69.84 o 
  -3   7  15       58.21       58.81      9.05 o 
  -1   7  15     5361.54     5280.59     72.31 o 
   1   7  15      128.94      158.36     15.29 o 
   3   7  15      237.46      197.53     18.02 o 
   5   7  15        0.51       -5.31     10.76 o 
   7   7  15     2596.03     2654.87     85.63 o 
   9   7  15     1492.73     1521.92     66.16 o 
 -12   8  15       46.42       60.22     21.99 o 
 -10   8  15     1300.73     1307.37     61.30 o 
  -8   8  15     1036.78     1126.10     31.43 o 
  -6   8  15       16.85       23.08      8.67 o 
  -4   8  15      725.59      665.88     22.90 o 
  -2   8  15        5.15        2.96      7.75 o 
   0   8  15       32.16       27.44     11.87 o 
   2   8  15      362.89      330.74     26.59 o 
   4   8  15      279.88      282.08     24.38 o 
   6   8  15        3.22       10.53     17.03 o 
   8   8  15      440.80      439.63     49.82 o 
  -9   9  15     2502.07     2720.15     69.37 o 
  -7   9  15      713.25      802.71     39.28 o 
  -5   9  15     1127.61     1173.99     35.18 o 
  -3   9  15      181.00      182.60     16.89 o 
  -1   9  15       51.51       38.29     14.44 o 
   1   9  15        0.55       10.92     15.03 o 
   3   9  15        1.97       19.44     18.24 o 
   5   9  15        8.55       -6.11     19.14 o 
  -4  10  15        0.06       14.75     15.11 o 
  -2  10  15      916.67      915.59     48.18 o 
   0  10  15      160.98      180.06     29.23 o 
 -20   0  16       54.13        4.61     36.85 o 
 -18   0  16     1063.75     1032.06     79.88 o 
 -16   0  16        6.51       13.74     12.78 o 
 -14   0  16     3282.31     3381.22     75.62 o 
 -12   0  16      352.10      338.85     19.42 o 
 -10   0  16    16822.98    16734.12    208.69 o 
  -8   0  16     9282.94     8937.41    130.24 o 
  -6   0  16      532.37      492.98     26.24 o 
  -4   0  16     9209.18     9205.74    122.01 o 
  -2   0  16      437.18      396.04     17.95 o 
   0   0  16     4336.51     4246.67     63.69 o 
   2   0  16      967.67      914.78     22.66 o 
   4   0  16       70.51       36.55      6.95 o 
   6   0  16    10324.69    10043.08    167.57 o 
   8   0  16     4587.15     4448.79     94.25 o 
  10   0  16     2998.84     3030.68    179.68 o 
  12   0  16      234.74      199.97     37.03 o 
  14   0  16      985.47     1113.43    218.78 o 
 -19   1  16      110.30       61.74     30.09 o 
 -17   1  16      262.54      248.41     19.81 o 
 -15   1  16       93.30       51.02     13.82 o 
 -13   1  16     2932.60     2756.10     43.55 o 
 -11   1  16      213.16      181.29      8.80 o 
  -9   1  16       41.01       38.26      5.01 o 
  -7   1  16    20884.24    20463.59    181.95 o 
  -5   1  16     2755.51     2801.49     34.28 o 
  -3   1  16       10.16        6.16      3.46 o 
  -1   1  16     2489.11     2465.43     28.79 o 
   1   1  16     3704.50     3663.35     44.65 o 
   3   1  16      610.16      659.17     16.91 o 
   5   1  16      778.52      706.02     16.82 o 
   7   1  16      358.28      335.10     13.16 o 
   9   1  16      213.94      264.11     19.50 o 
  11   1  16       15.48        6.17      9.23 o 
  13   1  16      499.91      485.88     44.54 o 
 -18   2  16      100.12       97.17     21.11 o 
 -16   2  16     5916.87     5759.07     94.83 o 
 -14   2  16      226.06      221.93     16.70 o 
 -12   2  16      327.09      356.46     14.50 o 
 -10   2  16        8.97        6.06      4.24 o 
  -8   2  16        2.80       -2.10      3.82 o 
  -6   2  16      897.38      824.67     16.10 o 
  -4   2  16     3048.69     3027.84     37.53 o 
  -2   2  16        2.89        7.06      3.76 o 
   0   2  16     2569.50     2479.59     29.14 o 
   2   2  16     8085.29     8187.39     73.35 o 
   4   2  16      137.86      125.06      6.90 o 
   6   2  16      462.88      472.73     21.19 o 
   8   2  16     4065.96     4018.06     72.20 o 
  10   2  16       37.39       38.48     17.90 o 
  12   2  16       96.78      108.85     18.59 o 
  14   2  16      844.70      982.10     63.99 o 
 -19   3  16        2.17        7.09     19.98 o 
 -17   3  16     1536.66     1545.53     58.40 o 
 -15   3  16       64.02       41.38      9.62 o 
 -13   3  16      428.84      453.55     21.28 o 
 -11   3  16      102.94       55.46      7.81 o 
  -9   3  16     1103.33     1131.65     19.70 o 
  -7   3  16     5099.89     4794.75     49.26 o 
  -5   3  16     2886.25     2898.30     35.12 o 
  -3   3  16        0.31        5.78      3.64 o 
  -1   3  16     9556.18     9455.65     92.67 o 
   1   3  16      166.43      166.83      7.66 o 
   3   3  16    18822.69    18951.14    159.18 o 
   5   3  16        0.37       -1.04      6.57 o 
   7   3  16     2833.92     2861.83     63.97 o 
   9   3  16      760.51      728.46     41.99 o 
  11   3  16       66.60       62.46     17.05 o 
  13   3  16      134.52      111.90     21.75 o 
 -18   4  16      374.95      341.83     38.78 o 
 -16   4  16       57.23       28.03     17.80 o 
 -14   4  16       42.98       45.86      8.90 o 
 -12   4  16      396.65      463.45     22.33 o 
 -10   4  16       96.12       38.38      7.71 o 
  -8   4  16     1080.00      959.49     25.47 o 
  -6   4  16     5584.72     5252.58     54.12 o 
  -4   4  16     3212.92     3005.52     33.65 o 
  -2   4  16     4770.82     4914.62     51.26 o 
   0   4  16     5116.60     4946.97     51.11 o 
   2   4  16        5.05        3.09      4.34 o 
   4   4  16     4125.68     4244.14     70.53 o 
   6   4  16      152.82      139.96     16.00 o 
   8   4  16       12.13       23.27     12.35 o 
  10   4  16      149.74      165.07     22.60 o 
  12   4  16      538.00      498.59     77.35 o 
 -17   5  16      404.27      356.91     34.98 o 
 -15   5  16      332.15      349.63     44.21 o 
 -13   5  16     1279.95     1320.06     81.80 o 
 -11   5  16      350.34      317.62     18.45 o 
  -9   5  16     2437.41     2360.43     41.77 o 
  -7   5  16      263.95      221.43     11.25 o 
  -5   5  16     1774.52     1848.30     27.07 o 
  -3   5  16      722.03      675.13     16.57 o 
  -1   5  16      345.96      349.29     13.88 o 
   1   5  16     2427.47     2485.59     36.62 o 
   3   5  16       13.66       13.13      7.85 o 
   5   5  16     1970.65     1994.10     47.57 o 
   7   5  16     1040.90     1120.51     45.50 o 
   9   5  16      234.79      213.30     23.10 o 
  11   5  16      174.16      152.33     23.03 o 
 -16   6  16      183.88      147.07     29.81 o 
 -14   6  16       82.03      129.40     26.23 o 
 -12   6  16      189.42      180.32     58.17 o 
 -10   6  16      561.50      519.46     22.65 o 
  -8   6  16      344.04      374.32     17.49 o 
  -6   6  16       28.08       25.99      7.22 o 
  -4   6  16     1608.25     1674.91     29.67 o 
  -2   6  16      278.59      280.14     13.21 o 
   0   6  16      316.90      318.43     14.05 o 
   2   6  16      685.78      728.35     28.45 o 
   4   6  16     2363.94     2335.57     52.26 o 
   6   6  16     1142.21     1156.42     38.01 o 
   8   6  16        2.79       -2.33     12.87 o 
  10   6  16      160.76      184.67     50.58 o 
 -15   7  16      194.79      158.59     39.01 o 
 -13   7  16      921.07      881.73     57.93 o 
 -11   7  16       15.43       20.39     17.04 o 
  -9   7  16     1509.94     1515.99     35.43 o 
  -7   7  16     1215.17     1290.05     29.08 o 
  -5   7  16     1218.58     1337.89     29.37 o 
  -3   7  16     2062.01     2073.84     39.10 o 
  -1   7  16      282.27      271.44     14.64 o 
   1   7  16      401.55      367.79     21.83 o 
   3   7  16      394.05      377.63     24.40 o 
   5   7  16     1281.30     1338.83     56.34 o 
   7   7  16     1232.20     1223.98     43.98 o 
   9   7  16      176.51      167.48     28.77 o 
 -12   8  16      490.90      430.40     39.22 o 
 -10   8  16      714.74      793.21     75.12 o 
  -8   8  16     1825.00     1812.99     45.38 o 
  -6   8  16      739.69      726.18     24.37 o 
  -4   8  16     1964.93     1961.13     39.47 o 
  -2   8  16       83.03       65.89      9.78 o 
   0   8  16     3927.82     3805.79     88.30 o 
   2   8  16      338.64      274.24     25.25 o 
   4   8  16       10.40       21.95     15.60 o 
   6   8  16       42.12       26.77     24.63 o 
  -9   9  16      243.31      236.80     29.83 o 
  -7   9  16        0.00        2.63     13.80 o 
  -5   9  16     1402.11     1592.10     42.62 o 
  -3   9  16      258.29      322.50     23.91 o 
  -1   9  16        9.33       23.73     14.21 o 
   1   9  16     2192.12     2375.34     79.85 o 
   3   9  16        0.87        3.41     17.71 o 
 -19   1  17       53.04       58.64     31.47 o 
 -17   1  17      126.53      127.61     16.41 o 
 -15   1  17        4.60       -2.76      8.34 o 
 -13   1  17      646.32      688.49     25.47 o 
 -11   1  17      639.82      655.48     16.60 o 
  -9   1  17     1390.07     1285.23     21.34 o 
  -7   1  17      371.94      339.16     13.81 o 
  -5   1  17     4775.19     4437.38     52.56 o 
  -3   1  17     3223.88     3029.02     37.74 o 
  -1   1  17     1827.79     1875.64     27.04 o 
   1   1  17      766.58      781.34     16.62 o 
   3   1  17      181.84      192.62      8.73 o 
   5   1  17      159.18      121.95      8.80 o 
   7   1  17        0.13       -2.72      5.60 o 
   9   1  17     1881.61     1761.31     44.78 o 
  11   1  17     1730.03     1719.40     42.99 o 
  13   1  17      217.25      233.91     29.87 o 
 -18   2  17       93.21       73.48     21.05 o 
 -16   2  17        0.12       -1.74      9.88 o 
 -14   2  17     1405.11     1401.29     35.27 o 
 -12   2  17      708.83      649.99     23.32 o 
 -10   2  17      397.68      407.47     13.85 o 
  -8   2  17     1692.69     1630.39     24.52 o 
  -6   2  17       30.15       28.92      4.63 o 
  -4   2  17      666.61      646.41     16.87 o 
  -2   2  17     4093.03     4073.47     44.36 o 
   0   2  17       34.96       38.29      4.89 o 
   2   2  17     1048.16     1012.07     21.53 o 
   4   2  17      550.06      554.25     16.86 o 
   6   2  17        9.60        7.21      8.04 o 
   8   2  17      214.44      181.84     17.26 o 
  10   2  17      982.96      998.21     35.97 o 
  12   2  17      601.50      538.00     32.79 o 
 -17   3  17       39.11       29.92     17.16 o 
 -15   3  17      135.52      125.79     13.45 o 
 -13   3  17      138.31      154.55     13.74 o 
 -11   3  17     1314.28     1355.11     30.59 o 
  -9   3  17      355.20      366.35     13.77 o 
  -7   3  17     1360.77     1322.05     20.71 o 
  -5   3  17     3411.62     3461.91     40.77 o 
  -3   3  17     2802.53     2696.31     32.00 o 
  -1   3  17     1465.05     1362.89     22.26 o 
   1   3  17      411.01      447.74     12.69 o 
   3   3  17      164.85      153.69      8.87 o 
   5   3  17      702.60      648.49     23.38 o 
   7   3  17      760.26      710.03     32.68 o 
   9   3  17      220.58      182.89     20.86 o 
  11   3  17      291.43      289.96     28.15 o 
  13   3  17      398.45      400.28     42.01 o 
 -18   4  17      620.48      624.43     50.70 o 
 -16   4  17        4.69       -1.48     15.11 o 
 -14   4  17     1214.96     1252.48     36.49 o 
 -12   4  17      217.00      224.20     16.91 o 
 -10   4  17     7650.11     7571.77     97.07 o 
  -8   4  17      972.14      973.48     22.91 o 
  -6   4  17    21801.85    21564.97    180.90 o 
  -4   4  17     2144.35     2151.32     27.81 o 
  -2   4  17     3741.37     3644.50     42.38 o 
   0   4  17     1331.52     1225.05     22.61 o 
   2   4  17      690.92      670.13     20.60 o 
   4   4  17      528.21      551.91     24.45 o 
   6   4  17        3.92        3.80      9.91 o 
   8   4  17      563.61      629.44     32.10 o 
  10   4  17      123.20      135.74     21.87 o 
  12   4  17      277.08      250.34     38.38 o 
 -17   5  17       17.94       25.99     22.29 o 
 -15   5  17     2503.41     2521.90     79.59 o 
 -13   5  17     1461.02     1541.88     36.63 o 
 -11   5  17       25.42       12.12      8.86 o 
  -9   5  17      109.15      122.59     12.12 o 
  -7   5  17       12.97        1.56      5.86 o 
  -5   5  17        3.80       10.05      5.99 o 
  -3   5  17     1944.12     1882.04     36.59 o 
  -1   5  17       11.39       14.83      6.37 o 
   1   5  17       59.66       69.53      7.92 o 
   3   5  17      569.18      562.78     25.30 o 
   5   5  17     1115.77     1171.18     44.46 o 
   7   5  17     1295.80     1331.80     44.02 o 
   9   5  17      925.18      867.66     56.51 o 
  11   5  17      340.99      330.68     36.90 o 
 -16   6  17      117.36      164.91     30.95 o 
 -14   6  17      462.44      463.88     46.45 o 
 -12   6  17      805.51      787.87     30.70 o 
 -10   6  17      286.68      232.51     15.93 o 
  -8   6  17      395.31      403.67     18.62 o 
  -6   6  17      507.08      473.31     18.90 o 
  -4   6  17      179.09      185.77     11.35 o 
  -2   6  17     2793.95     2835.00     46.61 o 
   0   6  17      341.12      385.69     15.49 o 
   2   6  17     1217.98     1253.17     37.51 o 
   4   6  17      155.68      180.37     17.45 o 
   6   6  17       11.67       28.98     12.37 o 
   8   6  17     1960.08     1983.86     56.13 o 
  10   6  17     3940.16     4100.03    151.79 o 
 -13   7  17     1840.92     1862.10     96.93 o 
 -11   7  17      617.10      622.08     44.02 o 
  -9   7  17     2326.05     2212.63     51.68 o 
  -7   7  17      294.22      301.88     17.47 o 
  -5   7  17      249.33      211.37     13.91 o 
  -3   7  17     3062.97     3030.98     54.54 o 
  -1   7  17      155.97      152.04     12.27 o 
   1   7  17     1442.27     1562.76     57.64 o 
   3   7  17        9.74       13.33     11.94 o 
   5   7  17       25.05       47.62     14.77 o 
   7   7  17       64.91       70.67     16.87 o 
 -12   8  17      159.73      206.14     30.77 o 
 -10   8  17      192.76      180.10     28.98 o 
  -8   8  17      125.70      143.39     16.62 o 
  -6   8  17     1060.41     1090.13     32.54 o 
  -4   8  17      422.04      456.92     22.24 o 
  -2   8  17        4.72        2.18      8.39 o 
   0   8  17        4.52        4.69     12.89 o 
   2   8  17      708.49      699.99     65.87 o 
   4   8  17      217.19      212.12     25.31 o 
   6   8  17        0.01       19.25     19.61 o 
  -9   9  17     1064.96     1138.88     64.52 o 
  -7   9  17      663.12      633.11     41.12 o 
  -5   9  17     4304.99     4438.78     83.86 o 
  -3   9  17       57.04       71.42     17.35 o 
  -1   9  17     1158.05     1323.70     49.44 o 
   1   9  17       46.32       30.84     21.02 o 
   3   9  17       14.34       30.40     21.41 o 
 -18   0  18        1.17      -12.79     42.60 o 
 -16   0  18       57.10       78.40     20.49 o 
 -14   0  18     3156.14     3332.58     87.47 o 
 -12   0  18        0.43        4.08      8.32 o 
 -10   0  18     4043.19     4117.56     68.17 o 
  -8   0  18     5806.74     5776.59     86.34 o 
  -6   0  18       44.15       39.33      7.95 o 
  -4   0  18    14408.05    13847.72    176.63 o 
  -2   0  18    13162.62    13219.83    180.73 o 
   0   0  18     1272.84     1442.08     29.29 o 
   2   0  18    10610.72    10459.78    131.50 o 
   4   0  18      452.97      499.69     30.21 o 
   6   0  18      914.77      892.24     41.55 o 
   8   0  18      122.25      130.09     20.93 o 
  10   0  18     1477.88     1466.99    117.45 o 
  12   0  18     1046.18     1194.78     86.12 o 
 -19   1  18     1386.52     1459.68     74.34 o 
 -17   1  18       79.48       70.04     14.23 o 
 -15   1  18       15.52       10.47      9.43 o 
 -13   1  18       66.63       57.51     10.00 o 
 -11   1  18      299.71      292.27     13.81 o 
  -9   1  18     5058.38     4963.56     54.83 o 
  -7   1  18     5983.91     5789.96     60.97 o 
  -5   1  18     5437.61     5154.48     56.88 o 
  -3   1  18     2788.88     2792.79     36.40 o 
  -1   1  18     1704.62     1589.82     23.99 o 
   1   1  18      189.94      205.97     10.39 o 
   3   1  18     1384.30     1439.42     28.13 o 
   5   1  18     2773.01     2652.27     44.84 o 
   7   1  18        2.49        4.38      5.82 o 
   9   1  18       35.08       42.34     11.05 o 
  11   1  18      576.82      571.05     46.97 o 
  13   1  18       57.63       56.48     21.83 o 
 -18   2  18     1001.13     1086.85     56.82 o 
 -16   2  18      372.48      361.93     23.95 o 
 -14   2  18     2444.61     2482.05     54.51 o 
 -12   2  18     3140.02     3141.25     49.72 o 
 -10   2  18       50.15       45.96      7.52 o 
  -8   2  18     2382.13     2363.02     30.77 o 
  -6   2  18     4383.84     4315.58     48.74 o 
  -4   2  18     1631.17     1517.21     24.88 o 
  -2   2  18       55.54       76.23      6.48 o 
   0   2  18     1349.24     1317.62     21.03 o 
   2   2  18      227.60      233.17     12.45 o 
   4   2  18     1200.22     1187.83     24.48 o 
   6   2  18     5174.03     5215.82     82.26 o 
   8   2  18       30.46        9.96     10.26 o 
  10   2  18      109.60       83.88     14.68 o 
  12   2  18      753.80      823.23     44.12 o 
 -17   3  18      932.62      934.84     74.94 o 
 -15   3  18      281.91      283.29     20.65 o 
 -13   3  18     3453.42     3542.29     67.81 o 
 -11   3  18       79.21       53.54      9.21 o 
  -9   3  18     2023.64     2081.22     35.38 o 
  -7   3  18      184.88      144.06      9.37 o 
  -5   3  18     7091.15     6780.36     69.29 o 
  -3   3  18     1496.89     1418.57     22.00 o 
  -1   3  18     3545.57     3587.70     43.74 o 
   1   3  18        0.23        3.76      4.66 o 
   3   3  18     1461.16     1408.91     37.88 o 
   5   3  18     2385.10     2439.72     52.60 o 
   7   3  18      152.17      141.78     21.97 o 
   9   3  18      610.11      533.38     32.68 o 
  11   3  18      804.35      844.14     50.25 o 
 -16   4  18      283.84      238.79     29.52 o 
 -14   4  18        8.46       -5.11      9.25 o 
 -12   4  18        2.98        9.04      8.97 o 
 -10   4  18       63.58       33.03      7.58 o 
  -8   4  18      967.52      876.06     22.68 o 
  -6   4  18     1042.32     1209.00     23.23 o 
  -4   4  18      445.40      410.05     13.14 o 
  -2   4  18     1113.47     1005.79     20.70 o 
   0   4  18     2360.03     2255.09     37.50 o 
   2   4  18      664.97      635.74     19.34 o 
   4   4  18        0.27        3.38      8.81 o 
   6   4  18      464.21      480.96     27.97 o 
   8   4  18        6.39      -15.29     11.56 o 
  10   4  18      209.00      226.51     26.80 o 
 -17   5  18     1675.00     1896.47     97.06 o 
 -15   5  18      289.54      379.09     39.69 o 
 -13   5  18     1588.81     1488.92     54.58 o 
 -11   5  18       14.00       23.34     10.32 o 
  -9   5  18     2311.60     2336.16     43.81 o 
  -7   5  18      644.75      591.08     23.03 o 
  -5   5  18     1200.72     1159.89     26.11 o 
  -3   5  18     1168.86     1145.08     24.75 o 
  -1   5  18      407.45      382.73     17.13 o 
   1   5  18     1087.31     1104.59     26.21 o 
   3   5  18     1479.75     1521.24     44.91 o 
   5   5  18      174.89      177.66     20.65 o 
   7   5  18      399.99      398.92     29.84 o 
   9   5  18      266.16      247.00     28.69 o 
 -14   6  18      182.33      145.48     29.67 o 
 -12   6  18       25.64        6.03     11.47 o 
 -10   6  18      251.55      232.00     17.06 o 
  -8   6  18      571.40      587.41     25.85 o 
  -6   6  18        0.48        1.95      7.75 o 
  -4   6  18      532.34      517.31     19.28 o 
  -2   6  18        6.41       14.22      7.60 o 
   0   6  18      932.39      930.77     24.59 o 
   2   6  18     1705.83     1752.11     68.88 o 
   4   6  18     1884.13     1988.60     51.80 o 
   6   6  18      995.16     1026.71     39.01 o 
   8   6  18      102.36      105.59     21.15 o 
 -13   7  18      510.36      483.71     46.81 o 
 -11   7  18      482.46      391.39     37.00 o 
  -9   7  18      498.77      463.30     21.81 o 
  -7   7  18      180.41      198.93     18.61 o 
  -5   7  18     1838.19     1874.78     43.34 o 
  -3   7  18     1881.33     2045.00     42.20 o 
  -1   7  18       81.21       70.88      9.73 o 
   1   7  18     3488.65     3648.41    103.39 o 
   3   7  18      929.23      803.86     36.66 o 
   5   7  18      850.15      904.22     43.44 o 
   7   7  18        7.48      -12.60     14.51 o 
 -10   8  18      384.70      390.23     40.89 o 
  -8   8  18      224.38      261.28     20.92 o 
  -6   8  18      687.30      727.10     33.10 o 
  -4   8  18      160.68      143.33     15.03 o 
  -2   8  18     3009.84     3054.09     62.67 o 
   0   8  18      246.15      291.57     27.59 o 
   2   8  18      221.21      223.62     25.15 o 
   4   8  18     2019.44     2170.88    111.35 o 
  -7   9  18      688.07      787.43     46.24 o 
  -5   9  18       40.26       28.83     14.61 o 
  -3   9  18       20.38       26.80     15.58 o 
  -1   9  18     1615.30     1654.05     54.23 o 
   1   9  18       72.31       59.54     24.40 o 
 -19   1  19     1607.18     1636.15     79.99 o 
 -17   1  19      439.36      450.01     28.67 o 
 -15   1  19      204.36      188.51     16.63 o 
 -13   1  19       18.28        5.29      8.08 o 
 -11   1  19      775.85      707.94     22.64 o 
  -9   1  19      396.92      368.50     16.50 o 
  -7   1  19      583.96      551.06     17.04 o 
  -5   1  19      105.90       89.15      7.14 o 
  -3   1  19     3313.08     3301.32     41.69 o 
  -1   1  19      318.09      332.39     12.44 o 
   1   1  19     2703.85     2651.70     34.06 o 
   3   1  19       26.53       30.94      6.56 o 
   5   1  19      125.98      128.53     10.91 o 
   7   1  19      138.39      128.40     11.91 o 
   9   1  19      252.68      250.23     24.37 o 
  11   1  19       71.39       42.62     20.32 o 
 -18   2  19      706.87      874.90     53.01 o 
 -16   2  19     1094.36     1065.78     39.47 o 
 -14   2  19     1068.17     1118.95     35.59 o 
 -12   2  19       18.83       23.99      7.81 o 
 -10   2  19     8249.55     8235.24     95.70 o 
  -8   2  19     2850.08     2822.11     40.30 o 
  -6   2  19     5657.65     5528.40     59.61 o 
  -4   2  19     2195.06     2100.59     31.71 o 
  -2   2  19      427.22      417.32     14.80 o 
   0   2  19       26.31       21.69      5.17 o 
   2   2  19      229.36      270.36     14.74 o 
   4   2  19       22.47       17.50      6.70 o 
   6   2  19      149.95      161.94     14.89 o 
   8   2  19        2.15       -1.72      9.84 o 
  10   2  19       44.57       52.96     14.07 o 
  12   2  19      638.13      565.85     43.55 o 
 -17   3  19        1.45        8.58     20.63 o 
 -15   3  19        3.59       -4.40      9.99 o 
 -13   3  19      103.97       86.58     14.79 o 
 -11   3  19      385.84      369.00     18.32 o 
  -9   3  19     1020.31      977.24     25.87 o 
  -7   3  19     2190.09     2115.51     31.23 o 
  -5   3  19     1806.14     1829.32     29.99 o 
  -3   3  19     4120.82     4064.82     45.16 o 
  -1   3  19     3158.50     3289.45     44.89 o 
   1   3  19      998.30      955.16     22.43 o 
   3   3  19      775.28      783.48     22.00 o 
   5   3  19     1862.16     1898.15     67.66 o 
   7   3  19       38.71       44.21     13.57 o 
   9   3  19      126.73      112.76     18.09 o 
  11   3  19      646.49      620.73     44.02 o 
 -16   4  19      336.45      328.01     33.55 o 
 -14   4  19      323.57      289.95     21.26 o 
 -12   4  19      585.75      581.01     28.08 o 
 -10   4  19       49.97       54.48      9.73 o 
  -8   4  19     1374.85     1416.56     30.00 o 
  -6   4  19     4022.78     3969.02     52.62 o 
  -4   4  19     1190.34     1183.06     23.94 o 
  -2   4  19     7023.87     6959.37     78.46 o 
   0   4  19       10.03       16.71      6.92 o 
   2   4  19      861.73      784.11     22.82 o 
   4   4  19      152.45      148.30     15.64 o 
   6   4  19      702.02      732.10     35.02 o 
   8   4  19      355.55      369.14     29.13 o 
  10   4  19      248.53      267.33     26.54 o 
 -15   5  19     2253.36     2489.10    184.10 o 
 -13   5  19       28.24       22.30     11.59 o 
 -11   5  19     6018.21     5949.38     99.96 o 
  -9   5  19     1006.91      991.63     33.69 o 
  -7   5  19      869.87      828.43     36.11 o 
  -5   5  19        1.29       -0.36      6.64 o 
  -3   5  19     2753.21     2750.02     63.90 o 
  -1   5  19      304.52      297.04     15.64 o 
   1   5  19       82.95       64.69      9.34 o 
   3   5  19        9.55        2.69     11.37 o 
   5   5  19      757.09      773.32     40.49 o 
   7   5  19      382.84      491.53     33.57 o 
   9   5  19        0.73       -6.59     17.30 o 
 -14   6  19      476.99      424.02     45.12 o 
 -12   6  19      153.54      142.82     23.49 o 
 -10   6  19     1223.67     1320.77     40.24 o 
  -8   6  19      290.46      252.45     18.27 o 
  -6   6  19      908.29      994.62     36.71 o 
  -4   6  19       43.00       37.26      9.10 o 
  -2   6  19      134.04      130.42     11.58 o 
   0   6  19     1291.88     1226.23     35.25 o 
   2   6  19      786.14      845.87     34.87 o 
   4   6  19        1.57       10.96     12.37 o 
   6   6  19       10.92       19.62     13.95 o 
   8   6  19      106.56      110.81     23.39 o 
 -13   7  19      387.75      283.40     38.00 o 
 -11   7  19     1311.31     1309.43     66.65 o 
  -9   7  19     3046.41     3170.70     57.37 o 
  -7   7  19       56.54       27.95     12.42 o 
  -5   7  19     1514.83     1416.53     38.48 o 
  -3   7  19       23.74        8.41      9.55 o 
  -1   7  19      368.07      376.87     21.06 o 
   1   7  19      815.60      825.22     39.04 o 
   3   7  19      106.08       96.84     18.23 o 
   5   7  19      232.40      222.30     23.61 o 
 -10   8  19       41.69       71.92     23.50 o 
  -8   8  19      720.86      773.52     32.22 o 
  -6   8  19      116.61       83.54     15.66 o 
  -4   8  19      695.31      731.25     33.05 o 
  -2   8  19      794.25      739.37     45.83 o 
   0   8  19      566.77      600.78     38.60 o 
   2   8  19        0.11       -7.76     15.37 o 
   4   8  19      705.98      766.65     46.03 o 
  -5   9  19      549.04      601.63     31.88 o 
  -3   9  19      912.33      873.25     47.86 o 
  -1   9  19     1556.75     1599.96     59.68 o 
 -18   0  20     1137.65     1280.61     93.37 o 
 -16   0  20      650.27      740.67     52.60 o 
 -14   0  20       25.26       27.96     15.04 o 
 -12   0  20      395.67      416.80     36.84 o 
 -10   0  20      596.23      624.51     41.88 o 
  -8   0  20      277.35      280.31     20.22 o 
  -6   0  20     1625.54     1669.16     37.66 o 
  -4   0  20     1902.32     1893.24     50.48 o 
  -2   0  20       62.45      104.33     11.05 o 
   0   0  20    21674.45    20558.09    237.92 o 
   2   0  20    13401.46    12713.83    208.33 o 
   4   0  20     3748.14     3438.36     76.45 o 
   6   0  20     6306.14     6063.65    126.82 o 
   8   0  20      122.30      127.78     15.45 o 
  10   0  20      432.16      459.69     54.39 o 
 -17   1  20     1735.91     1796.35     59.74 o 
 -15   1  20      427.27      409.05     25.88 o 
 -13   1  20       62.21       65.95     12.12 o 
 -11   1  20      280.92      277.49     15.69 o 
  -9   1  20      458.38      456.29     17.09 o 
  -7   1  20     3060.74     3048.61     42.41 o 
  -5   1  20     1760.95     1654.80     26.46 o 
  -3   1  20     2119.17     2215.44     32.52 o 
  -1   1  20     2198.62     2011.14     29.77 o 
   1   1  20      116.41      249.34     17.09 o 
   3   1  20     1198.10     1143.04     25.26 o 
   5   1  20       40.25       55.23      8.75 o 
   7   1  20      221.36      216.40     13.09 o 
   9   1  20     1439.11     1323.80     41.43 o 
  11   1  20       82.25       28.16     19.32 o 
 -18   2  20      318.35      312.46     39.89 o 
 -16   2  20      533.05      566.57     36.56 o 
 -14   2  20     4165.56     4269.49     75.06 o 
 -12   2  20       24.28       18.86      7.87 o 
 -10   2  20    10178.68     9843.33    116.50 o 
  -8   2  20      334.85      329.50     14.53 o 
  -6   2  20      690.50      644.60     19.29 o 
  -4   2  20     1064.79      991.20     22.55 o 
  -2   2  20      608.42      637.94     18.45 o 
   0   2  20     1522.67     1418.85     31.40 o 
   2   2  20      153.41      163.62     10.75 o 
   4   2  20       30.57       11.28      6.95 o 
   6   2  20        0.53        2.12     11.31 o 
   8   2  20     1391.39     1386.26     53.67 o 
  10   2  20       46.09       75.43     17.82 o 
 -17   3  20       32.02       53.33     23.69 o 
 -15   3  20     1256.27     1354.29     44.18 o 
 -13   3  20       36.16       57.84     12.65 o 
 -11   3  20      779.38      793.40     26.92 o 
  -9   3  20       33.27       37.60      8.15 o 
  -7   3  20      139.35      133.13     10.46 o 
  -5   3  20     1287.06     1314.73     28.64 o 
  -3   3  20        2.83        6.84      5.50 o 
  -1   3  20     4832.63     4551.63     62.49 o 
   1   3  20      197.98      172.44     15.21 o 
   3   3  20      117.66       97.49      9.72 o 
   5   3  20      865.24      958.42     39.46 o 
   7   3  20        8.09        7.71     12.71 o 
   9   3  20     1802.40     1884.88     58.62 o 
  11   3  20        6.30       -9.52     24.26 o 
 -16   4  20      380.97      461.43     40.35 o 
 -14   4  20      294.43      240.51     20.62 o 
 -12   4  20      537.65      474.76     24.34 o 
 -10   4  20     2281.98     2409.53     46.69 o 
  -8   4  20       86.78      114.14     10.83 o 
  -6   4  20      144.10      102.20     11.14 o 
  -4   4  20     1834.32     1597.90     33.89 o 
  -2   4  20      336.01      322.71     16.53 o 
   0   4  20      598.12      619.61     23.81 o 
   2   4  20       10.29       12.93      7.08 o 
   4   4  20       60.33       43.50     13.06 o 
   6   4  20       63.62       48.80     14.29 o 
   8   4  20        5.04       11.53     14.38 o 
  10   4  20        0.00       -2.14     18.08 o 
 -15   5  20     1381.39     1661.58    118.06 o 
 -13   5  20     1966.12     2052.48     65.15 o 
 -11   5  20     2463.47     2414.78     62.91 o 
  -9   5  20     3852.05     3788.74     62.88 o 
  -7   5  20      475.94      508.14     24.14 o 
  -5   5  20      181.56      150.73     13.08 o 
  -3   5  20      471.30      477.56     21.42 o 
  -1   5  20      179.54      158.43     13.25 o 
   1   5  20     1861.65     1814.43     37.44 o 
   3   5  20     1098.58     1018.45     50.61 o 
   5   5  20     2004.31     2053.52     61.25 o 
   7   5  20       53.79       27.84     17.79 o 
   9   5  20       44.99       79.36     22.43 o 
 -14   6  20      213.70      206.05     36.23 o 
 -12   6  20      940.61     1009.35     48.20 o 
 -10   6  20      336.50      324.65     22.16 o 
  -8   6  20      163.68      142.03     16.81 o 
  -6   6  20      319.24      286.28     21.06 o 
  -4   6  20      269.04      275.08     18.74 o 
  -2   6  20      741.44      760.27     24.72 o 
   0   6  20       10.17        5.20      6.96 o 
   2   6  20      448.32      531.90     31.07 o 
   4   6  20        2.63        2.56     12.56 o 
   6   6  20      149.86      130.84     19.08 o 
 -11   7  20       70.97       49.39     21.96 o 
  -9   7  20       41.00       25.99     12.52 o 
  -7   7  20       25.09       12.59     11.53 o 
  -5   7  20       38.17       54.25     13.57 o 
  -3   7  20        8.27       13.21     10.20 o 
  -1   7  20      768.60      853.69     32.53 o 
   1   7  20     3583.38     3823.99     92.46 o 
   3   7  20      226.35      183.62     26.24 o 
   5   7  20     1287.52     1404.37     51.32 o 
  -8   8  20      607.04      551.81     31.59 o 
  -6   8  20       62.47       21.92     17.54 o 
  -4   8  20     1367.59     1584.83     45.70 o 
  -2   8  20      262.84      252.32     27.68 o 
   0   8  20      258.51      220.70     27.18 o 
   2   8  20     1593.66     1572.76     62.07 o 
 -17   1  21       19.78       44.59     17.13 o 
 -15   1  21     1520.22     1645.50     47.75 o 
 -13   1  21      467.24      465.97     24.09 o 
 -11   1  21      230.44      206.41     14.19 o 
  -9   1  21       38.23       30.99      7.92 o 
  -7   1  21     6962.56     6843.08     83.83 o 
  -5   1  21      394.01      366.93     17.69 o 
  -3   1  21     2209.21     2078.09     35.91 o 
  -1   1  21       14.08       23.21      6.73 o 
   1   1  21      687.88      694.42     23.53 o 
   3   1  21       21.37       30.74      8.03 o 
   5   1  21        1.94       -3.09      7.07 o 
   7   1  21      151.88      124.04     11.02 o 
   9   1  21      407.97      390.49     28.72 o 
  11   1  21        3.80      -43.60     23.57 o 
 -18   2  21       70.19       44.61     25.99 o 
 -16   2  21     1257.97     1359.94     58.74 o 
 -14   2  21        0.15      -15.14     11.75 o 
 -12   2  21       88.54      115.43     13.13 o 
 -10   2  21     1652.92     1727.48     39.31 o 
  -8   2  21      626.87      618.36     22.81 o 
  -6   2  21     3252.19     3319.42     54.40 o 
  -4   2  21       16.38        1.26      5.94 o 
  -2   2  21     1401.77     1329.33     28.77 o 
   0   2  21        0.01       15.68      7.06 o 
   2   2  21        0.11        4.60      7.29 o 
   4   2  21      464.36      463.35     20.56 o 
   6   2  21       22.56        1.05     12.27 o 
   8   2  21        8.13       18.42     14.24 o 
  10   2  21       53.12       40.50     17.64 o 
 -17   3  21       28.58       33.75     23.91 o 
 -15   3  21     1103.72     1242.91     44.68 o 
 -13   3  21      528.28      421.94     28.55 o 
 -11   3  21      226.27      239.80     17.28 o 
  -9   3  21       92.54       82.54     10.88 o 
  -7   3  21      322.84      308.92     16.56 o 
  -5   3  21       20.27       15.93      7.69 o 
  -3   3  21     1171.74     1222.27     27.77 o 
  -1   3  21      249.44      249.98     14.92 o 
   1   3  21     3764.67     3690.56     60.23 o 
   3   3  21      515.77      506.76     27.85 o 
   5   3  21        7.57       11.53     11.51 o 
   7   3  21      905.77      941.59     45.00 o 
   9   3  21      144.94      134.76     25.38 o 
 -16   4  21      838.77      816.86     71.81 o 
 -14   4  21      918.34      914.36     48.56 o 
 -12   4  21      205.13      230.99     19.51 o 
 -10   4  21     2877.53     3022.78     97.70 o 
  -8   4  21     1588.55     1514.92     36.08 o 
  -6   4  21      363.43      357.60     19.89 o 
  -4   4  21     2476.32     2322.82     41.24 o 
  -2   4  21      652.55      666.66     23.50 o 
   0   4  21     2794.76     2895.69     54.57 o 
   2   4  21      606.07      653.32     34.02 o 
   4   4  21        0.32       -0.54     13.01 o 
   6   4  21       32.09       17.32     14.16 o 
   8   4  21     1374.98     1476.56     54.83 o 
 -15   5  21      108.71      163.86     32.57 o 
 -13   5  21      311.48      355.21     50.86 o 
 -11   5  21       43.77       32.73     12.21 o 
  -9   5  21       50.69       48.57     13.31 o 
  -7   5  21     1910.04     1898.55     44.01 o 
  -5   5  21     1225.14     1160.40     35.50 o 
  -3   5  21     1159.55     1170.89     32.65 o 
  -1   5  21      295.73      341.00     18.33 o 
   1   5  21     1739.49     1771.96     37.44 o 
   3   5  21       28.13        8.45     13.93 o 
   5   5  21        7.54        9.22     15.24 o 
   7   5  21       42.66       17.21     18.33 o 
 -14   6  21     2676.01     2884.49    106.55 o 
 -12   6  21     1323.95     1548.85     57.91 o 
 -10   6  21        0.46        1.73     11.17 o 
  -8   6  21     3689.41     3733.18     75.49 o 
  -6   6  21     3202.26     3055.75     66.02 o 
  -4   6  21       40.97       63.50     12.18 o 
  -2   6  21     1558.46     1581.16     38.07 o 
   0   6  21       86.63       88.25     10.99 o 
   2   6  21       94.61       71.62     17.51 o 
   4   6  21      266.31      278.57     26.36 o 
   6   6  21       66.35       34.13     17.94 o 
 -11   7  21      233.99      195.17     31.41 o 
  -9   7  21       19.90      -14.13     13.03 o 
  -7   7  21     2658.64     2645.57     61.48 o 
  -5   7  21      393.20      389.97     25.83 o 
  -3   7  21      759.08      681.62     28.20 o 
  -1   7  21       57.31       53.65     17.74 o 
   1   7  21       18.56        4.89     15.89 o 
   3   7  21      886.93      963.15     57.51 o 
  -8   8  21      227.84      270.36     26.86 o 
  -6   8  21      288.31      315.25     30.56 o 
  -4   8  21     1128.23     1056.27     40.29 o 
  -2   8  21        0.56      -13.59     15.37 o 
   0   8  21      574.10      524.21     38.21 o 
 -16   0  22     1199.94     1336.48     74.31 o 
 -14   0  22     1638.08     1782.76     71.47 o 
 -12   0  22       12.08        6.58     11.93 o 
 -10   0  22      167.31      179.75     17.50 o 
  -8   0  22      486.83      494.16     42.93 o 
  -6   0  22        1.88       13.80      9.86 o 
  -4   0  22       72.23       36.45     12.79 o 
  -2   0  22     1198.78     1140.41     37.05 o 
   0   0  22       23.47       68.73     13.56 o 
   2   0  22     1011.99      981.03     43.06 o 
   4   0  22     9397.84     9441.59    184.86 o 
   6   0  22      694.87      580.26     40.32 o 
   8   0  22     1290.08     1269.85     66.00 o 
  10   0  22       72.91       47.72     29.18 o 
 -17   1  22       27.48        0.15     16.90 o 
 -15   1  22     1755.46     1758.54     53.01 o 
 -13   1  22     3350.67     3481.48     59.16 o 
 -11   1  22        7.41       22.45      8.79 o 
  -9   1  22        0.40        3.43      8.00 o 
  -7   1  22      191.07      218.45     15.00 o 
  -5   1  22      728.25      717.38     24.53 o 
  -3   1  22      941.89      744.20     24.52 o 
  -1   1  22     3331.69     3006.03     53.17 o 
   1   1  22      729.10      730.36     26.43 o 
   3   1  22     1621.17     1572.09     37.28 o 
   5   1  22     1345.34     1444.84     42.43 o 
   7   1  22        5.72        1.39      9.08 o 
   9   1  22      937.00      990.41     69.30 o 
 -16   2  22        0.20       30.55     19.22 o 
 -14   2  22      928.54      907.10     42.34 o 
 -12   2  22     1692.13     1750.45     41.04 o 
 -10   2  22     2756.00     2832.52     63.51 o 
  -8   2  22     1025.93     1005.20     31.08 o 
  -6   2  22     1985.57     1965.34     42.69 o 
  -4   2  22     1016.10     1036.61     28.64 o 
  -2   2  22      728.16      741.32     25.65 o 
   0   2  22      495.17      533.83     23.95 o 
   2   2  22     1964.88     1869.98     49.83 o 
   4   2  22        0.49        2.32      8.38 o 
   6   2  22       46.68       34.29     14.71 o 
   8   2  22      213.27      182.61     22.63 o 
 -15   3  22       63.62       56.62     22.41 o 
 -13   3  22     1797.65     1933.68     51.15 o 
 -11   3  22     1202.75     1261.64     37.29 o 
  -9   3  22      217.91      223.48     16.60 o 
  -7   3  22     2457.78     2523.22     49.01 o 
  -5   3  22        6.75        2.34      8.36 o 
  -3   3  22     1094.66     1054.77     31.55 o 
  -1   3  22      344.28      291.70     16.50 o 
   1   3  22     2368.33     2469.31     49.34 o 
   3   3  22      319.33      316.34     17.26 o 
   5   3  22      448.40      462.43     29.66 o 
   7   3  22        4.61       14.08     14.28 o 
   9   3  22       33.13       22.24     19.73 o 
 -16   4  22      131.74      135.92     32.11 o 
 -14   4  22       90.82       61.30     18.96 o 
 -12   4  22      247.73      224.66     22.33 o 
 -10   4  22      170.34       98.11     16.54 o 
  -8   4  22       50.06       27.59     10.76 o 
  -6   4  22       19.26       15.85      8.69 o 
  -4   4  22       17.74       13.27      7.62 o 
  -2   4  22        1.71       10.18      8.88 o 
   0   4  22      122.11      128.98     13.27 o 
   2   4  22      586.48      548.61     21.79 o 
   4   4  22      593.63      618.27     45.25 o 
   6   4  22      508.24      521.50     39.87 o 
   8   4  22       68.13       60.92     18.86 o 
 -13   5  22      707.35      748.31     45.03 o 
 -11   5  22     3236.43     3481.59     97.95 o 
  -9   5  22      218.09      177.30     20.37 o 
  -7   5  22      411.11      441.30     24.02 o 
  -5   5  22        2.22        9.21      9.79 o 
  -3   5  22        0.88        4.82      8.80 o 
  -1   5  22      244.64      223.47     21.00 o 
   1   5  22       94.89       82.79     11.14 o 
   3   5  22      494.06      474.20     33.62 o 
   5   5  22      594.24      630.79     39.47 o 
   7   5  22      539.27      595.15     46.87 o 
 -12   6  22        4.89        0.34     16.13 o 
 -10   6  22       88.99       83.14     18.85 o 
  -8   6  22       79.64       67.56     14.14 o 
  -6   6  22        0.57       10.15     12.03 o 
  -4   6  22      217.02      225.66     18.23 o 
  -2   6  22      872.33      970.48     35.36 o 
   0   6  22     1103.46     1095.89     44.09 o 
   2   6  22     1040.14     1057.01     48.03 o 
   4   6  22       10.77        0.69     15.24 o 
  -9   7  22     1016.35      982.51     51.84 o 
  -7   7  22        1.39        8.15     13.18 o 
  -5   7  22      273.04      346.53     25.44 o 
  -3   7  22      736.66      807.54     37.52 o 
  -1   7  22       30.64        3.55     16.02 o 
   1   7  22      215.02      212.30     29.03 o 
   3   7  22      292.72      288.12     31.46 o 
  -6   8  22      115.91      101.45     25.01 o 
  -4   8  22      469.55      509.70     34.70 o 
  -2   8  22      347.22      337.62     40.67 o 
 -17   1  23      306.16      338.74     39.22 o 
 -15   1  23       29.27       45.83     17.07 o 
 -13   1  23       37.82       35.22     11.30 o 
 -11   1  23       23.56       23.73     10.61 o 
  -9   1  23     1106.81     1092.64     35.88 o 
  -7   1  23     2598.66     2622.00     53.89 o 
  -5   1  23     1656.48     1637.39     39.15 o 
  -3   1  23     6639.23     6535.74     94.67 o 
  -1   1  23       10.41       21.23      9.03 o 
   1   1  23      427.48      396.69     20.09 o 
   3   1  23       25.88       27.48      9.75 o 
   5   1  23        1.55        3.14      8.93 o 
   7   1  23      137.55      126.56     17.57 o 
   9   1  23       65.06       65.07     23.26 o 
 -16   2  23        9.13       -0.33     18.93 o 
 -14   2  23     1799.13     1751.28     67.13 o 
 -12   2  23     3882.85     4089.58     74.50 o 
 -10   2  23       84.35       82.66     12.89 o 
  -8   2  23       52.07       34.14     10.01 o 
  -6   2  23      212.73      225.63     16.24 o 
  -4   2  23     1947.46     1939.85     44.69 o 
  -2   2  23      134.23      150.69     12.93 o 
   0   2  23      209.50      223.57     20.56 o 
   2   2  23        0.11       -2.64      8.10 o 
   4   2  23        3.15       -8.42      8.37 o 
   6   2  23      469.87      560.16     46.11 o 
   8   2  23       73.86       68.18     22.29 o 
 -15   3  23       82.81       84.22     23.87 o 
 -13   3  23        0.90       15.00     12.30 o 
 -11   3  23      861.48      850.33     33.87 o 
  -9   3  23     1021.62     1071.83     40.67 o 
  -7   3  23       94.33       91.38     12.18 o 
  -5   3  23      452.38      464.54     24.45 o 
  -3   3  23      315.81      375.06     20.07 o 
  -1   3  23      359.23      364.76     20.88 o 
   1   3  23        3.77        0.14      9.38 o 
   3   3  23     1602.76     1603.40     37.40 o 
   5   3  23      656.62      648.14     38.28 o 
   7   3  23       53.20       57.85     22.08 o 
 -14   4  23        1.18       -9.84     21.34 o 
 -12   4  23     1971.77     2037.13     62.77 o 
 -10   4  23     1153.56     1219.27     39.73 o 
  -8   4  23     1680.75     1670.78     45.55 o 
  -6   4  23     1486.40     1482.60     43.31 o 
  -4   4  23        5.87        1.14     10.13 o 
  -2   4  23        0.20       -2.95      8.78 o 
   0   4  23     1804.99     1854.46     44.56 o 
   2   4  23        7.21       11.17      8.38 o 
   4   4  23      578.54      575.72     46.06 o 
   6   4  23      279.69      282.86     32.32 o 
 -13   5  23      843.81      826.80     62.30 o 
 -11   5  23     1405.99     1550.51     52.28 o 
  -9   5  23      418.71      493.86     41.35 o 
  -7   5  23      683.77      640.15     29.48 o 
  -5   5  23     1584.94     1521.80     39.40 o 
  -3   5  23      726.07      724.85     29.60 o 
  -1   5  23      915.62      933.35     31.30 o 
   1   5  23       16.22        5.62     10.43 o 
   3   5  23     1356.71     1340.26     58.03 o 
   5   5  23      221.36      143.31     26.18 o 
 -12   6  23      696.16      896.64     66.37 o 
 -10   6  23      741.38      840.91     50.08 o 
  -8   6  23     1634.88     1769.28     50.24 o 
  -6   6  23      149.29      161.34     19.13 o 
  -4   6  23     5504.57     5587.27    108.86 o 
  -2   6  23     1554.07     1636.27     50.46 o 
   0   6  23      304.15      343.25     28.67 o 
   2   6  23      278.28      251.74     26.21 o 
   4   6  23      127.92      114.11     20.80 o 
  -9   7  23      179.45      109.64     23.52 o 
  -7   7  23      260.72      233.20     22.58 o 
  -5   7  23      831.30      810.46     42.20 o 
  -3   7  23     1168.00     1125.69     43.92 o 
  -1   7  23        5.27       16.04     18.70 o 
   1   7  23       69.08       54.03     21.63 o 
 -16   0  24     1561.80     1584.44     77.96 o 
 -14   0  24       87.81       89.46     31.47 o 
 -12   0  24     1509.59     1584.33     94.09 o 
 -10   0  24     3533.25     3685.25    113.03 o 
  -8   0  24     1075.48     1009.40     54.64 o 
  -6   0  24      586.88      572.72     39.38 o 
  -4   0  24     1342.18     1254.91     47.18 o 
  -2   0  24      467.04      413.21     42.55 o 
   0   0  24      588.19      577.00     37.29 o 
   2   0  24     2211.29     1919.48     72.99 o 
   4   0  24     1223.68     1328.44     51.74 o 
   6   0  24      731.84      771.92     50.38 o 
   8   0  24     2362.04     2442.35    198.05 o 
 -15   1  24     3050.60     3327.02     88.35 o 
 -13   1  24     1139.62     1269.99     43.36 o 
 -11   1  24     2602.12     2574.21     55.51 o 
  -9   1  24        1.53        4.96     10.19 o 
  -7   1  24        4.98       10.30     10.08 o 
  -5   1  24      100.40      107.90     13.50 o 
  -3   1  24        9.13       40.44     10.17 o 
  -1   1  24      188.36      197.24     17.55 o 
   1   1  24       52.32       74.28     12.00 o 
   3   1  24       37.65       42.13     13.60 o 
   5   1  24      104.23       85.11     13.13 o 
   7   1  24     3157.45     3292.33     98.57 o 
 -16   2  24       14.32        5.16     19.25 o 
 -14   2  24      410.73      412.64     31.05 o 
 -12   2  24      559.52      561.40     28.14 o 
 -10   2  24      591.47      623.72     28.12 o 
  -8   2  24     2816.53     2882.87     70.04 o 
  -6   2  24        2.45        5.65      9.28 o 
  -4   2  24     2409.89     2266.90     49.78 o 
  -2   2  24      659.26      667.93     32.54 o 
   0   2  24     2104.68     2074.89     46.10 o 
   2   2  24      130.63      141.34     14.47 o 
   4   2  24     3803.68     4015.23     73.30 o 
   6   2  24        5.17        0.37     14.77 o 
   8   2  24      132.67      103.63     62.18 o 
 -15   3  24        0.21      -27.52     19.83 o 
 -13   3  24        1.73        2.46     13.62 o 
 -11   3  24      189.99      200.72     23.50 o 
  -9   3  24     1392.78     1405.93     41.52 o 
  -7   3  24      848.37      842.05     33.19 o 
  -5   3  24       59.31       70.73     13.56 o 
  -3   3  24       63.18       48.94     13.98 o 
  -1   3  24      519.51      500.45     29.99 o 
   1   3  24     1014.08     1099.01     36.36 o 
   3   3  24      147.69      127.01     13.60 o 
   5   3  24     1271.90     1321.93     52.97 o 
   7   3  24      566.42      561.91     44.42 o 
 -14   4  24      126.83       93.58     42.14 o 
 -12   4  24      207.93      156.81     22.53 o 
 -10   4  24      693.92      781.88     33.51 o 
  -8   4  24       11.97       -3.03     10.29 o 
  -6   4  24      133.33      166.42     16.56 o 
  -4   4  24       79.25       79.34     14.40 o 
  -2   4  24      264.29      214.54     23.97 o 
   0   4  24       41.04       41.47     12.49 o 
   2   4  24      128.74      118.22     15.25 o 
   4   4  24      254.79      258.68     31.09 o 
   6   4  24        2.89        6.27     19.41 o 
 -13   5  24       89.06      128.26     31.85 o 
 -11   5  24      385.43      308.16     27.03 o 
  -9   5  24       48.91       81.52     18.08 o 
  -7   5  24      127.75      132.35     18.86 o 
  -5   5  24      761.74      704.47     32.42 o 
  -3   5  24       23.62       21.38     12.43 o 
  -1   5  24       60.71       49.21     12.44 o 
   1   5  24      365.14      295.66     33.32 o 
   3   5  24      546.84      559.44     43.83 o 
   5   5  24       51.15       50.80     28.46 o 
 -10   6  24       71.90       75.20     22.49 o 
  -8   6  24      190.48      146.60     19.49 o 
  -6   6  24       57.84       66.85     18.02 o 
  -4   6  24        0.80       10.38     14.11 o 
  -2   6  24      115.50      143.51     19.51 o 
   0   6  24      205.94      175.07     23.30 o 
   2   6  24      126.58      104.30     30.10 o 
  -7   7  24        1.98       -7.98     16.35 o 
  -5   7  24      440.32      423.63     35.67 o 
  -3   7  24       41.77       31.82     18.41 o 
  -1   7  24      134.31      108.90     27.74 o 
 -15   1  25      224.03      235.39     28.34 o 
 -13   1  25      360.92      377.90     26.91 o 
 -11   1  25      549.52      518.61     29.48 o 
  -9   1  25       17.38       13.56     12.33 o 
  -7   1  25      193.59      158.85     18.21 o 
  -5   1  25     1007.09      989.99     36.80 o 
  -3   1  25      224.34      169.21     17.26 o 
  -1   1  25     2886.39     2809.68     60.27 o 
   1   1  25      973.71      959.38     37.29 o 
   3   1  25      147.99      139.18     16.27 o 
   5   1  25        7.23       -0.78     11.84 o 
   7   1  25       12.71       29.64     20.68 o 
 -14   2  25      479.85      508.09     31.38 o 
 -12   2  25      247.72      271.86     22.64 o 
 -10   2  25     1438.27     1523.88     45.59 o 
  -8   2  25      294.44      292.94     37.04 o 
  -6   2  25        8.46       14.87     10.11 o 
  -4   2  25      930.07     1104.65     38.08 o 
  -2   2  25      185.36      151.31     18.39 o 
   0   2  25     1762.44     1940.03     53.94 o 
   2   2  25        1.77        7.11     10.23 o 
   4   2  25      109.88      113.50     17.34 o 
   6   2  25      105.80      122.90     26.45 o 
 -13   3  25       29.16       33.12     14.69 o 
 -11   3  25        7.47        6.66     12.17 o 
  -9   3  25     1209.56     1240.63     46.58 o 
  -7   3  25     2074.22     2162.35     50.23 o 
  -5   3  25      196.08      192.82     18.74 o 
  -3   3  25      562.06      592.89     36.85 o 
  -1   3  25      138.39      116.04     15.28 o 
   1   3  25      125.29      142.66     15.70 o 
   3   3  25       56.00       61.03     14.74 o 
   5   3  25      243.72      259.63     27.87 o 
 -12   4  25      177.24      158.24     31.39 o 
 -10   4  25      150.28      140.97     16.64 o 
  -8   4  25     2341.89     2509.70     78.41 o 
  -6   4  25       15.20       21.66     12.30 o 
  -4   4  25     1719.22     1705.49     68.69 o 
  -2   4  25      488.91      483.03     31.96 o 
   0   4  25        0.85        3.93     10.16 o 
   2   4  25      193.96      201.07     25.19 o 
   4   4  25      514.26      536.35     43.57 o 
 -11   5  25        5.39      -15.20     17.74 o 
  -9   5  25     1277.55     1324.54     54.13 o 
  -7   5  25     2844.97     3076.76     75.53 o 
  -5   5  25       71.74       50.71     13.54 o 
  -3   5  25      502.50      430.44     27.15 o 
  -1   5  25      767.29      633.92     32.80 o 
   1   5  25     1379.86     1438.29     65.14 o 
   3   5  25      132.28      125.33     25.22 o 
  -8   6  25       73.08       77.11     17.78 o 
  -6   6  25      558.59      569.47     35.96 o 
  -4   6  25     1252.63     1254.48     58.88 o 
  -2   6  25     1258.98     1240.97     53.86 o 
   0   6  25     2185.86     2188.20     77.55 o 
 -14   0  26       56.44       20.93     21.84 o 
 -12   0  26     3471.38     3600.02    100.54 o 
 -10   0  26        4.52        4.02     17.51 o 
  -8   0  26     3366.70     3561.11     98.85 o 
  -6   0  26      989.57      874.01     76.25 o 
  -4   0  26      669.50      597.44     48.26 o 
  -2   0  26      111.81      105.83     20.08 o 
   0   0  26      703.36      683.61     75.53 o 
   2   0  26       31.82       41.41     29.85 o 
   4   0  26     3102.98     3394.08    142.14 o 
   6   0  26       73.85       13.92     20.84 o 
 -15   1  26     1005.96     1091.46     63.71 o 
 -13   1  26     1440.68     1487.55     50.87 o 
 -11   1  26       47.98       44.99     14.16 o 
  -9   1  26     2434.14     2575.82     65.27 o 
  -7   1  26      723.81      712.26     34.77 o 
  -5   1  26      272.92      335.12     25.92 o 
  -3   1  26      235.13      235.35     20.74 o 
  -1   1  26      824.94      844.23     36.10 o 
   1   1  26      100.65       86.30     16.60 o 
   3   1  26        5.73        6.99     12.99 o 
   5   1  26       12.39       16.52     15.93 o 
 -14   2  26       12.67       -5.70     14.76 o 
 -12   2  26       61.08       34.48     14.71 o 
 -10   2  26      116.97      115.66     18.29 o 
  -8   2  26        0.70        9.15     11.97 o 
  -6   2  26      887.51      860.69     40.27 o 
  -4   2  26      215.30      217.24     23.68 o 
  -2   2  26        0.64        3.53     12.66 o 
   0   2  26       71.74      104.72     17.11 o 
   2   2  26     1817.44     1945.87     48.71 o 
   4   2  26      458.76      469.22     35.41 o 
 -13   3  26        1.47        0.54     13.34 o 
 -11   3  26      391.92      402.45     29.47 o 
  -9   3  26        0.26       -4.14     11.71 o 
  -7   3  26      250.30      300.35     23.79 o 
  -5   3  26     1229.17     1311.65     47.82 o 
  -3   3  26      169.37      210.86     21.94 o 
  -1   3  26      380.72      332.85     26.23 o 
   1   3  26       68.25       76.12     15.61 o 
   3   3  26       70.50       14.75     19.16 o 
 -12   4  26       61.79       53.00     21.75 o 
 -10   4  26        1.48       -2.06     12.15 o 
  -8   4  26      115.65      118.96     17.41 o 
  -6   4  26      122.80       67.85     15.68 o 
  -4   4  26       88.42       60.50     15.35 o 
  -2   4  26      279.97      291.56     26.39 o 
   0   4  26       62.17       29.46     15.24 o 
   2   4  26      219.12      197.27     26.67 o 
  -9   5  26      711.73      734.94     46.08 o 
  -7   5  26      445.57      420.05     31.75 o 
  -5   5  26       15.86        2.09     14.34 o 
  -3   5  26      131.20      157.61     23.39 o 
  -1   5  26      322.83      283.00     23.99 o 
   1   5  26       31.24       32.12     30.91 o 
  -6   6  26      581.79      660.63     44.79 o 
  -4   6  26       63.51       69.06     22.00 o 
  -2   6  26      892.43      733.82     69.08 o 
 -13   1  27        7.82      -15.35     13.77 o 
 -11   1  27      111.99       94.07     18.08 o 
  -9   1  27      693.37      671.43     40.49 o 
  -7   1  27      838.62      810.72     44.17 o 
  -5   1  27      204.43      241.78     23.76 o 
  -3   1  27        1.10       -0.72     11.56 o 
  -1   1  27      736.96      788.96     39.32 o 
   1   1  27      448.56      491.63     30.79 o 
   3   1  27     1052.38     1173.81     54.82 o 
 -12   2  27        3.66       11.16     14.42 o 
 -10   2  27      244.62      226.24     23.60 o 
  -8   2  27     1423.97     1529.46     48.98 o 
  -6   2  27        6.76        4.24     14.11 o 
  -4   2  27       41.35       31.93     14.35 o 
  -2   2  27      104.04       80.22     16.96 o 
   0   2  27      189.48      186.20     22.16 o 
   2   2  27      281.72      211.58     24.46 o 
   4   2  27      753.38      782.58     53.50 o 
 -11   3  27      559.69      623.27     36.96 o 
  -9   3  27       66.06       55.49     15.50 o 
  -7   3  27      790.51      860.29     55.68 o 
  -5   3  27     2817.75     2808.66     75.20 o 
  -3   3  27      157.85      116.83     20.34 o 
  -1   3  27      210.02      222.98     22.90 o 
   1   3  27      555.32      609.29     34.29 o 
   3   3  27       45.62       56.81     22.17 o 
 -10   4  27        9.01       11.47     16.97 o 
  -8   4  27       72.79       80.71     18.70 o 
  -6   4  27      209.02      155.45     19.76 o 
  -4   4  27     3770.20     4041.84     87.82 o 
  -2   4  27      523.76      548.46     42.75 o 
   0   4  27      681.92      671.60     38.31 o 
   2   4  27       31.33       33.71     27.64 o 
  -7   5  27      654.49      703.78     48.75 o 
  -5   5  27     1392.24     1468.63     64.53 o 
  -3   5  27       74.63       70.15     24.31 o 
  -1   5  27      101.59       91.98     21.63 o 
 -12   0  28      189.51      111.00     31.59 o 
 -10   0  28     3399.93     3477.93    137.42 o 
  -8   0  28      776.31      746.95    101.33 o 
  -6   0  28     3952.21     3926.31    123.15 o 
  -4   0  28      987.42     1001.23     64.81 o 
  -2   0  28      993.02     1172.64     88.47 o 
   0   0  28      561.29      528.36     64.36 o 
   2   0  28     1010.44     1186.90     99.03 o 
 -13   1  28      230.97      272.02     69.09 o 
 -11   1  28      467.88      489.06     33.66 o 
  -9   1  28       96.41       79.24     21.24 o 
  -7   1  28      404.96      509.13     36.26 o 
  -5   1  28      770.34      875.36     42.90 o 
  -3   1  28      337.52      318.35     27.30 o 
  -1   1  28      491.09      481.04     35.36 o 
   1   1  28      106.76       68.94     19.44 o 
   3   1  28       69.06       51.29     21.63 o 
 -12   2  28     2160.92     2288.80     82.22 o 
 -10   2  28      158.46      169.31     36.57 o 
  -8   2  28       88.20       94.32     18.00 o 
  -6   2  28      666.16      652.26     40.94 o 
  -4   2  28      235.50      187.92     24.40 o 
  -2   2  28       81.35       77.87     17.81 o 
   0   2  28      110.33       93.70     23.94 o 
   2   2  28        3.71        7.62     19.90 o 
 -11   3  28      208.14      165.40     23.06 o 
  -9   3  28      525.51      674.33     35.82 o 
  -7   3  28      395.23      458.50     34.88 o 
  -5   3  28       60.61      115.78     21.16 o 
  -3   3  28     1085.55     1183.68     53.59 o 
  -1   3  28      333.69      384.97     38.53 o 
   1   3  28      170.02      203.11     24.21 o 
  -8   4  28        3.93       13.92     15.91 o 
  -6   4  28      297.09      272.95     25.81 o 
  -4   4  28       76.91       77.24     20.59 o 
  -2   4  28        8.34        7.54     19.10 o 
 -11   1  29       27.48        2.58     16.27 o 
  -9   1  29      374.91      369.75     44.21 o 
  -7   1  29      230.13      293.44     35.30 o 
  -5   1  29     2110.13     2200.38     76.12 o 
  -3   1  29       23.34       54.29     20.48 o 
  -1   1  29      363.74      412.63     34.50 o 
   1   1  29        7.03        8.96     21.30 o 
 -10   2  29       19.80       40.00     21.04 o 
  -8   2  29      112.85       84.55     19.00 o 
  -6   2  29      116.74       83.91     28.25 o 
  -4   2  29     1040.82     1154.01     62.26 o 
  -2   2  29       83.69       96.44     19.99 o 
   0   2  29      421.75      483.49     54.85 o 
  -9   3  29      586.25      579.25     43.94 o 
  -7   3  29        0.26      -18.35     16.43 o 
  -5   3  29      208.59      241.37     27.61 o 
  -3   3  29      372.17      357.37     37.62 o 
  -1   3  29     1091.57     1000.76     80.59 o 
  -8   0  30     1832.54     2240.26    109.91 o 
  -6   0  30      197.70       85.50     32.45 o 
  -4   0  30       27.25       39.15     30.66 o 
  -2   0  30     1091.56     1051.26     88.47 o 
  -9   1  30      129.45       82.62     24.18 o 
  -7   1  30     1021.13     1150.09     71.47 o 
  -5   1  30      138.94      148.39     26.92 o 
  -3   1  30       89.26       86.09     26.24 o 
  -6   2  30       76.55      106.63     26.28 o 
  -4   2  30       88.59       94.78     24.86 o 
                                                 
